# Supplementary material for: Awareness, willingness and barriers to HIV Self-testing (HIVST) among Men who Have Sex with Men (MSM) in Brazil, Mexico, and Peru: A web-based cross-sectional study
Source: PLOS Glob Public Health. 2022 Jul 29;2(7):e0000678. doi: 10.1371/journal.pgph.0000678 (PMC10021908; doi:10.1371/journal.pgph.0000678)
Supplement: S1 Data — (CSV) [file pgph.0000678.s001.csv]

	age_cat	income1	schooling	orientation	partner	app	use_app	perceived	msmindex_cat	sex_alcohol_new	sex_drug_new	sex_money_new	dst_new	pep12	prep_awa	prep_ever1	willingness	prep_today	hiv_test	hiv_test_why	selftest_awa	self_pay_dic	self_afraid	self_shame	self_poz	self_difficult	self_trust	self_pre	self_pos	self_help	self_name	self_id	self_email	self_mobile	self_facebook	self_telephone	self_nodata	self_other
1	2	1	1	1	1	0	0	0	0	0	0	0	0	0	1	0	1	0	5	NA	1	1	5	5	5	5	5	5	5	NA	NA	NA	NA	NA	NA	NA	NA	NA
2	1	1	1	1	1	1	0	0	1	1	1	0	0	0	1	0	1	0	2	NA	1	1	2	2	4	5	2	5	5	NA	NA	NA	NA	NA	NA	NA	NA	NA
3	1	1	2	1	0	1	0	0	1	0	0	1	0	0	0	0	1	0	3	NA	0	2	1	3	2	4	3	3	5	NA	NA	NA	NA	NA	NA	NA	NA	NA
4	1	1	NA	1	0	1	1	0	1	1	0	1	1	0	1	0	1	0	5	NA	0	2	1	2	4	4	1	4	4	NA	NA	NA	NA	NA	NA	NA	NA	NA
5	2	2	2	1	0	1	1	2	0	0	0	0	0	0	1	0	1	0	1	3	0	1	4	4	1	5	2	4	5	NA	NA	NA	NA	NA	NA	NA	NA	NA
6	2	1	2	1	0	1	1	2	1	1	0	0	0	0	1	0	0	0	3	NA	1	2	5	5	5	5	5	5	3	NA	NA	NA	NA	NA	NA	NA	NA	NA
7	1	1	2	1	NA	1	0	0	1	0	0	0	0	0	0	0	0	0	6	NA	1	2	5	1	2	1	1	3	1	NA	NA	NA	NA	NA	NA	NA	NA	NA
8	2	2	2	1	1	1	0	2	1	0	0	1	0	0	0	0	1	0	4	NA	0	2	1	1	3	5	2	4	3	NA	NA	NA	NA	NA	NA	NA	NA	NA
9	1	2	1	1	0	1	0	0	0	0	0	0	0	0	1	0	1	0	3	NA	0	2	4	1	1	5	3	5	5	NA	NA	NA	NA	NA	NA	NA	NA	NA
10	2	1	1	1	0	0	1	NA	0	1	0	0	0	0	0	0	0	0	2	NA	1	1	3	3	2	4	5	5	5	NA	NA	NA	NA	NA	NA	NA	NA	NA
11	3	2	2	1	0	1	1	0	1	0	0	0	0	0	1	0	0	0	5	NA	0	2	4	3	5	4	4	4	3	NA	NA	NA	NA	NA	NA	NA	NA	NA
12	2	2	1	1	0	1	0	2	1	0	0	0	0	0	1	0	0	0	3	NA	0	1	3	2	4	5	4	5	5	NA	NA	NA	NA	NA	NA	NA	NA	NA
13	2	1	1	1	0	1	1	0	1	1	1	0	1	0	1	0	0	0	4	NA	1	2	1	1	3	4	3	4	4	NA	NA	NA	NA	NA	NA	NA	NA	NA
14	2	1	2	1	0	1	0	0	1	1	1	0	1	0	1	0	0	0	2	NA	0	1	1	1	2	4	3	3	3	NA	NA	NA	NA	NA	NA	NA	NA	NA
15	2	1	1	1	0	1	1	0	1	0	0	0	0	0	1	0	1	0	1	3	0	2	2	4	3	2	2	4	5	NA	NA	NA	NA	NA	NA	NA	NA	NA
16	1	2	2	1	0	1	1	0	0	0	0	0	0	0	1	0	0	0	4	NA	0	1	1	1	2	5	5	3	5	NA	NA	NA	NA	NA	NA	NA	NA	NA
17	2	1	2	1	1	0	0	0	0	0	0	0	0	0	0	0	1	0	4	NA	1	2	1	4	1	5	2	4	5	2	0	0	0	0	0	0	1	0
18	2	2	2	1	0	1	1	0	0	1	0	0	0	0	1	0	0	0	4	NA	1	2	2	1	4	2	5	5	5	1	1	0	1	1	0	0	0	0
19	1	1	1	0	1	1	1	2	0	0	0	0	1	0	1	0	1	0	2	NA	1	2	1	5	5	5	5	5	5	1	1	0	1	0	0	1	0	0
20	2	2	2	1	0	0	0	0	1	1	0	0	0	0	1	0	1	0	3	NA	1	2	3	5	4	2	3	4	4	3	1	1	1	1	0	0	0	0
21	3	2	2	0	1	0	0	0	0	0	0	0	0	0	1	0	1	0	4	NA	1	1	1	1	4	4	1	1	3	4	0	0	0	0	0	0	1	0
22	1	1	2	1	0	1	1	2	1	0	0	0	1	1	1	1	1	0	2	NA	1	2	1	1	1	1	1	5	5	4	1	1	1	1	0	0	0	0
23	2	2	2	1	0	0	0	0	0	1	0	0	0	0	0	0	1	0	2	NA	0	2	3	3	3	5	4	4	5	1	1	1	1	1	0	0	0	0
24	1	2	2	1	0	0	1	2	1	1	0	0	0	0	1	0	1	0	5	NA	0	2	1	1	3	3	1	3	5	3	1	1	1	1	0	0	0	0
25	2	2	2	1	0	0	0	0	0	0	0	0	0	0	1	0	1	0	2	NA	1	2	1	1	4	4	4	5	5	3	1	1	1	1	1	1	0	0
26	2	1	2	1	1	0	0	0	1	1	0	0	0	0	1	0	1	0	2	NA	1	1	5	1	4	5	1	5	5	1	1	0	1	1	1	1	0	0
27	2	2	2	1	1	0	0	0	0	1	0	0	0	0	0	0	0	0	4	NA	0	1	3	3	5	4	3	2	3	3	0	1	0	1	0	0	0	0
28	2	2	2	1	0	0	1	2	1	1	1	0	1	0	1	0	1	0	2	NA	1	2	1	1	4	5	5	5	5	4	0	1	0	0	0	0	0	0
29	1	2	1	0	1	0	0	0	1	0	0	0	0	0	0	0	0	0	1	5	0	2	1	1	4	5	3	2	5	4	1	0	1	0	0	0	0	0
30	1	1	1	1	1	0	0	0	1	1	0	0	0	0	1	0	1	0	3	NA	0	1	2	3	1	4	4	4	5	3	1	0	1	1	0	0	0	0
31	2	3	2	1	1	0	0	0	0	1	0	0	0	0	0	0	0	0	4	NA	1	2	1	2	2	4	3	3	5	4	1	0	1	0	1	0	0	0
32	1	2	1	1	0	1	1	2	1	0	0	0	0	0	1	0	1	0	2	NA	0	1	1	5	4	5	4	5	5	4	1	1	0	1	0	0	0	0
33	3	1	2	1	1	0	0	0	0	0	0	0	0	0	1	0	1	0	4	NA	1	2	1	4	4	4	4	5	5	4	1	1	1	1	0	0	0	0
34	2	1	2	0	0	1	0	2	0	1	0	0	0	0	0	0	0	0	3	NA	0	2	1	1	5	4	4	1	3	2	0	0	1	1	0	0	0	0
35	2	2	2	0	1	0	0	0	0	0	0	0	0	0	0	0	0	0	1	6	0	1	5	5	1	5	5	5	5	3	0	0	1	0	0	0	0	0
36	2	2	2	1	1	0	0	0	1	0	0	0	0	0	1	0	1	0	3	NA	1	2	1	1	5	5	1	1	5	1	1	1	1	1	0	0	0	0
37	2	2	2	1	0	0	0	0	1	1	0	0	0	0	0	0	1	0	4	NA	0	1	1	1	5	4	1	5	5	2	1	1	1	1	1	0	0	0
38	2	1	1	1	1	1	1	2	1	1	0	1	0	0	1	0	1	0	1	4	0	1	2	1	5	5	3	1	3	1	0	0	1	1	0	0	0	0
39	2	1	2	1	1	0	0	0	1	0	0	0	0	0	0	0	0	0	1	5	0	2	2	2	4	5	2	4	5	4	1	0	1	0	0	0	0	0
40	1	3	2	1	0	0	0	0	1	1	0	0	0	0	1	0	1	0	4	NA	0	1	1	1	2	5	3	3	4	2	1	1	1	1	0	1	0	0
41	3	2	2	1	0	0	0	0	0	0	0	0	0	0	1	0	1	0	4	NA	1	1	2	2	5	4	3	5	5	4	0	1	0	1	0	0	0	0
42	2	1	2	1	0	0	0	2	0	0	0	0	0	0	1	0	0	0	3	NA	1	2	1	1	4	4	5	5	5	4	1	0	1	1	0	1	0	1
43	1	1	1	0	1	0	0	0	0	0	0	0	0	0	0	0	0	0	1	6	0	2	2	5	4	5	3	5	5	2	0	0	1	1	0	1	0	0
44	1	1	1	1	0	0	0	0	0	0	0	0	0	0	0	0	0	0	1	6	0	2	2	5	3	5	5	5	5	2	1	0	1	0	0	0	0	0
45	2	1	2	1	1	0	1	2	1	0	0	0	0	0	1	0	0	0	4	NA	0	2	3	5	1	5	4	4	5	1	1	1	1	1	1	0	0	0
46	2	1	2	1	0	0	0	0	1	0	0	0	0	0	1	0	1	0	1	5	1	1	3	3	4	5	4	3	5	1	1	1	1	1	0	0	0	0
47	2	2	2	1	1	0	0	NA	1	0	0	0	0	0	1	0	1	0	5	NA	0	1	1	1	3	4	3	3	3	5	1	1	1	1	1	1	0	0
48	2	3	2	0	0	0	1	0	0	0	0	0	0	0	1	0	1	0	4	NA	0	2	1	1	3	5	2	4	5	4	1	1	1	0	0	0	0	0
49	1	1	1	0	0	0	0	0	1	0	0	0	1	0	1	0	1	0	1	2	0	2	1	1	4	4	2	2	4	3	1	1	1	1	0	0	0	0
50	1	1	2	1	0	0	1	0	1	0	0	0	0	1	1	0	1	0	3	NA	1	1	1	1	4	4	5	1	3	3	1	1	1	1	1	0	0	0
51	2	1	2	1	0	0	1	2	0	1	1	0	0	0	1	0	0	0	4	NA	0	2	1	4	2	4	3	5	5	1	1	1	1	1	0	0	0	0
52	1	1	1	0	0	0	0	0	0	0	0	0	0	0	1	0	1	0	1	1	0	2	3	5	1	5	4	5	5	1	0	1	0	0	0	0	0	0
53	1	1	1	1	1	1	0	0	0	0	0	0	0	0	0	0	0	0	1	2	0	2	1	3	1	1	2	2	1	2	1	1	1	1	1	1	0	0
54	2	2	2	1	1	1	0	0	0	0	0	0	0	0	0	0	1	0	3	NA	0	2	4	5	1	5	4	5	5	3	1	1	1	1	0	0	0	0
55	2	2	2	1	1	0	0	2	1	0	0	0	0	0	1	0	0	0	5	NA	0	1	4	2	4	4	1	5	4	3	1	1	1	1	0	0	0	0
56	2	2	2	1	0	0	1	0	0	0	0	0	1	0	1	0	1	0	2	NA	0	1	4	4	2	4	2	4	5	2	0	0	1	0	0	0	0	0
57	2	2	2	0	1	0	0	0	0	0	0	0	0	0	0	0	0	0	4	NA	0	1	1	3	4	5	2	4	4	3	1	0	1	0	0	0	0	0
58	3	1	1	0	1	0	0	0	0	0	0	0	0	0	0	0	0	0	5	NA	0	1	1	1	4	4	3	4	4	4	0	0	1	1	0	0	0	0
59	1	1	1	1	1	0	0	0	0	0	0	0	0	0	0	0	0	0	4	NA	0	2	1	2	2	5	2	4	4	4	1	1	1	1	0	0	0	0
60	1	2	1	1	0	0	0	0	1	0	0	0	0	0	1	0	1	0	1	3	1	2	5	5	1	5	2	5	5	4	1	0	1	0	0	0	0	0
61	2	1	1	1	0	1	1	NA	1	1	0	0	0	0	0	0	0	0	5	NA	1	1	5	5	1	5	1	5	5	5	0	0	0	0	1	0	0	0
62	1	3	2	1	0	0	0	0	0	1	1	0	0	0	1	0	0	0	1	3	0	2	2	5	1	5	4	5	5	1	1	1	1	1	0	0	0	0
63	2	1	2	1	0	0	0	0	0	1	0	0	0	1	1	1	1	0	5	NA	1	2	1	1	2	4	1	4	4	3	1	1	1	1	0	0	0	0
64	2	3	2	1	0	0	1	0	1	1	0	0	0	0	1	0	1	0	2	NA	0	2	3	5	2	4	2	4	4	2	0	0	1	1	0	0	0	0
65	3	2	2	1	1	0	0	0	1	0	0	0	1	0	0	0	1	0	2	NA	0	1	2	4	4	5	4	5	5	4	0	0	0	0	0	0	1	0
66	2	1	2	0	1	0	0	0	0	0	0	0	0	0	0	0	1	0	2	NA	1	1	4	4	3	4	5	5	5	4	1	1	0	1	0	0	0	0
67	3	1	1	1	0	0	0	0	1	0	0	0	0	0	1	0	1	0	5	NA	1	2	1	5	5	5	5	5	5	1	1	1	1	1	1	1	0	0
68	2	1	2	0	0	0	0	0	1	0	0	0	0	0	0	0	1	0	1	6	0	1	1	4	5	5	3	4	4	2	0	1	1	1	0	0	0	0
69	1	2	2	1	0	0	0	0	0	0	0	0	0	0	1	0	1	0	1	3	0	1	1	5	2	5	3	4	4	2	1	0	1	1	0	0	0	0
70	1	2	2	1	1	0	0	0	1	0	0	0	0	0	0	0	1	0	3	NA	0	1	1	2	3	5	4	4	5	3	1	1	1	1	0	0	0	0
71	2	1	2	1	0	1	1	2	0	0	0	0	0	0	0	0	1	0	1	3	1	1	3	1	3	5	3	5	5	4	1	1	1	1	0	0	0	0
72	1	1	2	0	1	0	0	0	1	1	0	0	0	0	1	0	1	0	2	NA	1	2	1	4	4	3	1	1	5	1	1	0	1	1	0	0	0	0
73	2	2	2	0	1	0	0	0	1	0	0	0	0	0	0	0	1	0	1	3	0	1	1	5	4	4	2	1	5	1	1	1	0	0	0	0	0	0
74	2	2	2	1	0	0	0	0	1	0	0	0	0	0	1	0	1	0	2	NA	1	1	1	4	2	4	1	1	5	3	1	1	1	1	0	0	0	0
75	1	2	1	1	0	0	0	0	1	1	1	0	0	0	1	0	1	0	4	NA	1	2	1	5	2	4	1	4	5	4	1	1	1	1	1	0	0	0
76	2	2	2	1	0	1	1	0	1	0	0	0	0	0	1	0	1	0	5	NA	0	2	1	1	5	4	2	5	5	3	1	1	1	1	0	0	0	1
77	2	3	2	1	1	0	1	0	0	0	0	0	0	0	0	0	1	0	2	NA	1	2	1	1	3	3	3	3	3	4	0	0	1	0	0	0	0	0
78	1	2	1	1	0	0	1	2	0	1	1	0	0	0	0	0	1	0	5	NA	0	1	1	5	3	4	5	5	4	4	0	0	1	0	0	0	0	0
79	2	1	2	0	1	0	0	0	0	0	1	0	0	1	1	0	0	0	2	NA	0	2	1	1	5	3	1	2	4	4	1	0	1	1	0	0	0	0
80	1	2	1	0	1	0	0	0	0	0	0	0	0	0	0	0	0	0	5	NA	0	1	1	4	3	4	2	4	5	2	1	0	1	1	0	0	0	0
81	1	3	2	1	1	0	0	0	1	0	1	0	0	1	1	0	1	0	2	NA	0	2	1	1	2	4	4	5	5	4	1	1	1	1	0	0	0	0
82	2	1	2	1	1	0	0	0	1	1	0	0	0	0	1	0	0	0	5	NA	1	2	3	1	2	4	3	5	5	1	1	1	1	1	1	0	0	0
83	2	1	1	1	0	0	1	2	1	0	0	0	1	0	0	0	1	0	2	NA	0	1	2	5	5	3	2	5	5	1	1	1	1	1	0	0	0	0
84	1	2	1	1	1	0	0	0	1	0	0	0	0	0	1	0	0	0	4	NA	0	1	3	3	4	5	3	3	5	4	1	1	1	1	0	1	0	0
85	2	2	2	1	0	0	0	0	0	0	0	0	0	0	1	0	1	0	5	NA	1	1	5	5	1	1	5	5	5	1	1	1	1	0	0	0	0	0
86	1	1	1	1	0	0	0	0	0	0	0	0	0	0	0	0	0	0	1	5	0	2	2	1	4	4	4	3	4	3	1	0	1	1	0	1	0	0
87	3	2	2	0	1	0	0	0	0	0	0	0	0	1	1	0	0	0	5	NA	1	2	1	4	5	4	2	2	4	1	0	0	1	1	0	0	0	0
88	2	1	2	1	1	0	0	0	1	1	0	0	0	1	1	1	1	1	2	NA	1	1	4	4	5	5	4	5	5	4	1	1	1	1	1	0	0	0
89	3	2	2	1	0	0	0	0	0	0	0	0	0	0	1	0	0	0	4	NA	1	1	1	5	5	4	4	3	3	4	1	1	1	1	0	0	0	0
90	3	2	1	1	1	0	0	0	1	1	0	0	0	0	1	0	0	0	4	NA	1	1	1	1	5	2	1	2	1	3	1	1	1	1	1	1	0	0
91	3	3	2	1	1	1	0	0	0	0	0	0	0	0	0	0	0	0	2	NA	1	1	2	4	4	4	4	4	4	1	0	0	1	0	0	0	0	0
92	3	1	2	1	0	1	0	2	1	0	0	0	1	0	0	0	0	0	3	NA	0	1	4	4	4	4	4	4	4	1	0	0	1	0	0	0	0	0
93	2	1	1	1	0	1	1	0	0	0	0	0	0	0	1	0	1	0	3	NA	0	1	3	1	5	5	5	4	4	1	1	1	1	1	1	0	0	0
94	2	1	2	1	1	1	0	2	0	0	0	0	0	0	0	0	1	0	3	NA	0	1	1	1	5	5	1	5	5	3	1	1	1	1	0	0	0	0
95	1	1	1	0	0	1	0	0	0	0	0	0	0	0	0	0	1	0	5	NA	1	2	1	5	3	4	1	1	4	4	1	0	0	0	0	0	0	0
96	2	1	2	1	0	1	0	0	1	0	0	0	0	0	1	0	0	0	5	NA	0	1	3	3	5	4	3	4	4	4	0	1	1	1	0	0	0	0
97	2	2	2	1	1	1	0	0	0	0	0	0	0	0	1	0	1	0	2	NA	0	1	1	5	4	5	4	3	5	1	0	0	1	0	0	0	0	1
98	3	1	2	1	0	1	0	0	0	0	0	0	0	0	0	0	1	0	5	NA	1	1	1	1	5	5	1	4	4	3	1	0	1	1	0	0	0	0
99	2	1	1	1	0	1	0	0	0	0	0	0	0	0	0	0	0	0	1	1	0	1	1	1	3	3	3	4	4	1	0	0	0	1	0	0	0	0
100	2	1	1	1	0	1	1	0	0	0	0	0	0	1	1	0	0	0	2	NA	1	2	2	3	4	2	2	4	4	4	1	1	0	1	0	0	0	0
101	3	2	2	1	1	1	0	0	0	1	0	0	0	0	1	0	1	0	1	3	0	2	4	5	2	4	2	3	5	1	0	0	1	0	0	0	0	0
102	2	2	2	1	1	1	0	2	1	0	0	0	0	0	0	0	1	0	4	NA	0	1	1	4	3	4	4	3	5	3	1	1	1	1	0	0	0	0
103	1	1	1	1	0	1	0	0	0	0	0	0	0	0	1	0	1	0	5	NA	0	1	2	3	3	4	3	2	3	4	1	0	0	0	0	0	0	0
104	1	3	2	1	0	1	1	2	1	0	0	0	0	0	0	0	1	0	5	NA	0	2	1	5	3	5	4	4	4	1	0	0	0	1	0	0	0	0
105	2	3	2	1	0	1	1	0	1	1	0	0	0	0	1	0	0	0	5	NA	0	2	1	5	3	5	3	2	3	3	0	0	1	0	0	0	0	0
106	1	1	1	1	0	1	0	2	1	0	0	0	0	0	0	0	1	0	2	NA	1	2	1	5	5	4	5	3	5	4	1	1	1	1	1	1	0	1
107	1	1	1	1	0	1	0	0	1	0	0	0	0	0	1	0	1	0	1	3	0	2	1	1	3	2	2	1	1	3	0	0	0	0	0	0	0	1
108	2	2	2	0	1	1	0	2	0	1	0	0	0	0	1	0	1	0	3	NA	0	2	4	5	3	4	1	5	5	1	1	0	1	0	0	1	0	0
109	1	1	1	1	0	1	1	0	0	0	1	1	1	0	1	0	1	0	4	NA	0	2	1	5	5	5	4	5	5	3	1	0	1	1	1	0	0	0
110	1	1	1	1	0	1	1	2	1	0	0	0	0	0	1	0	1	0	1	3	0	2	1	1	5	3	2	5	3	1	1	0	1	1	0	0	0	0
111	2	2	2	1	0	1	1	2	0	1	0	0	0	0	1	0	0	0	5	NA	1	2	3	5	4	4	4	1	4	4	1	1	1	1	1	0	0	0
112	3	2	2	1	1	1	1	0	1	0	0	0	0	0	1	0	1	0	4	NA	1	1	2	5	2	5	3	3	5	3	0	0	0	0	0	0	1	0
113	3	1	2	1	0	1	0	0	0	1	0	0	0	0	0	0	1	0	2	NA	1	1	1	1	1	4	1	5	5	4	1	1	1	1	0	0	0	0
114	1	1	1	1	0	1	1	2	1	0	1	0	0	0	1	0	0	0	2	NA	0	1	3	3	3	3	5	4	4	4	1	0	1	0	0	0	0	0
115	1	1	1	1	1	1	1	NA	1	0	0	0	0	0	1	0	1	0	1	4	0	2	5	1	4	1	2	4	1	1	0	0	0	1	0	0	0	0
116	1	2	2	1	1	0	0	0	1	1	0	0	0	0	1	0	1	0	3	NA	0	2	3	5	1	5	3	4	5	3	1	1	1	0	0	0	0	0
117	1	1	2	1	0	1	0	0	0	0	0	0	0	0	1	0	1	0	2	NA	1	2	1	2	3	5	1	5	5	4	1	1	1	1	1	0	0	0
118	1	2	1	1	0	1	0	2	1	1	0	0	0	0	1	0	0	0	1	6	0	1	4	5	2	3	5	5	5	5	0	1	1	1	0	1	0	0
119	2	2	2	1	0	1	1	0	0	0	0	0	0	1	1	0	1	0	3	NA	1	2	1	1	5	3	1	3	3	4	1	1	1	1	0	0	0	0
120	2	2	2	1	0	1	1	NA	0	0	0	0	0	0	1	0	0	0	3	NA	1	2	1	5	4	4	2	2	5	2	0	0	0	0	0	0	1	0
121	2	1	1	1	1	1	0	2	1	0	0	0	0	0	1	0	0	0	4	NA	1	1	1	1	4	4	3	3	3	3	1	1	1	1	0	0	0	0
122	1	1	1	1	0	1	1	0	1	0	0	0	0	1	1	1	1	1	2	NA	1	2	4	1	1	5	5	5	5	1	1	0	1	1	0	0	0	0
123	2	1	1	1	0	1	1	0	0	0	0	0	0	0	0	0	0	0	1	1	0	2	1	5	1	5	5	5	5	3	1	1	0	1	0	0	0	0
124	2	2	2	1	0	1	0	0	0	0	0	0	0	0	1	0	0	0	1	6	1	2	5	3	4	4	4	4	4	1	0	0	1	0	0	0	0	0
125	2	2	2	1	0	1	0	0	1	1	0	0	0	0	1	0	0	0	3	NA	1	1	1	2	3	4	2	4	4	1	1	0	1	1	0	0	0	0
126	3	3	2	1	0	1	1	NA	0	1	0	0	0	0	1	0	0	0	4	NA	0	2	2	4	1	1	4	5	5	3	0	0	1	0	0	0	0	0
127	2	1	2	1	0	1	1	0	1	1	1	0	1	0	0	0	0	0	2	NA	1	2	5	5	5	5	5	5	5	3	1	0	1	1	0	0	0	0
128	2	1	1	1	0	1	1	0	0	0	0	0	0	0	1	0	0	0	5	NA	1	1	1	1	4	4	4	5	5	4	1	0	0	1	0	0	0	0
129	2	3	2	1	0	1	0	0	1	0	0	0	0	0	0	0	1	0	2	NA	0	2	1	1	2	4	3	5	5	4	1	0	1	1	0	0	0	0
130	2	1	1	1	0	1	1	0	1	0	0	0	0	1	1	0	1	0	2	NA	0	1	5	5	1	5	4	5	5	5	0	0	1	1	0	0	0	0
131	2	2	2	1	1	1	0	0	1	1	0	0	0	0	1	0	1	0	3	NA	1	2	1	2	4	4	1	4	5	1	1	1	1	1	1	1	0	0
132	1	1	1	0	0	1	0	2	0	0	0	0	0	0	0	0	0	0	1	0	0	1	1	5	1	5	4	3	4	5	1	0	1	1	0	0	0	0
133	2	2	2	1	0	1	0	0	0	1	0	0	0	0	1	0	1	0	5	NA	0	2	1	1	5	5	2	5	5	4	1	1	1	1	0	0	0	0
134	1	2	1	1	0	1	0	0	1	0	0	0	0	0	1	0	0	0	4	NA	0	1	3	2	2	4	3	4	5	4	1	1	0	1	0	0	0	1
135	1	1	1	1	0	0	0	2	1	0	0	0	0	0	0	0	0	0	1	2	0	2	1	3	1	5	3	2	5	1	1	1	1	1	0	1	0	0
136	1	1	1	1	0	1	0	0	0	0	0	0	0	0	0	0	0	0	3	NA	0	1	5	2	4	5	4	5	5	3	0	1	1	1	0	0	0	0
137	2	3	2	1	0	0	1	0	0	1	0	0	0	0	1	0	0	0	4	NA	1	2	5	1	1	1	1	5	1	4	1	1	1	1	0	0	0	0
138	3	1	1	1	0	1	0	0	0	0	0	0	0	0	1	0	0	0	5	NA	1	2	4	1	4	5	4	5	5	4	1	1	1	1	0	0	0	0
139	1	1	1	1	0	1	1	2	1	0	0	0	0	0	0	0	1	0	2	NA	0	1	5	3	2	5	2	5	5	3	1	0	1	0	0	0	0	0
140	1	1	1	1	0	0	0	2	1	0	0	0	0	0	1	0	0	0	5	NA	NA	2	1	1	5	2	1	4	5	3	1	1	1	1	1	1	0	0
141	2	2	2	1	0	1	1	2	1	1	0	0	0	0	0	0	0	0	5	NA	0	2	1	1	2	4	3	3	5	5	1	0	1	1	0	0	0	0
142	1	2	2	1	0	1	1	2	1	0	0	0	0	1	1	0	0	0	2	NA	0	2	4	1	3	4	3	4	4	1	1	1	0	1	0	0	0	0
143	2	1	2	1	0	1	0	0	0	0	0	0	0	0	0	0	1	0	1	6	0	1	2	1	5	4	2	5	5	4	1	0	1	1	0	0	0	0
144	3	3	2	1	0	1	1	2	1	1	1	0	0	0	1	0	1	0	4	NA	0	2	5	5	5	5	5	3	2	4	0	0	0	0	0	0	1	0
145	2	2	2	1	0	1	0	0	1	1	0	0	0	0	1	0	1	0	2	NA	0	2	4	2	3	5	3	5	5	4	1	1	1	1	1	1	0	0
146	2	2	2	1	1	1	0	0	1	1	1	0	0	0	0	0	0	0	1	1	0	2	1	1	5	2	2	5	5	1	1	1	1	1	0	0	0	0
147	2	2	2	1	0	1	0	0	0	0	0	0	0	0	1	0	1	0	1	4	1	2	4	5	1	5	4	3	5	3	1	1	1	1	0	0	0	0
148	1	1	1	1	0	1	0	0	0	1	0	1	1	0	1	0	1	0	2	NA	1	1	1	1	5	4	3	4	5	4	1	0	1	1	0	1	0	0
149	3	3	2	1	0	1	1	2	0	0	0	0	0	0	0	0	0	0	5	NA	0	2	1	5	5	5	5	5	5	4	0	0	1	0	0	0	0	0
150	1	2	2	1	1	1	0	0	0	0	0	0	0	0	1	0	0	0	3	NA	0	2	2	1	5	5	3	4	4	1	0	0	1	1	0	1	0	0
151	2	2	1	1	0	1	1	0	0	1	1	0	0	0	1	0	0	0	2	NA	0	2	5	2	1	5	5	5	5	4	0	0	0	0	0	0	1	0
152	1	1	1	1	0	1	1	0	1	1	0	0	0	0	0	0	0	0	1	1	0	1	1	1	4	5	3	3	5	4	1	1	1	1	0	0	0	0
153	1	2	2	1	0	1	0	0	0	0	0	0	0	0	1	0	1	0	4	NA	1	2	1	1	5	2	2	4	5	4	1	1	1	1	0	0	0	0
154	1	1	1	1	0	1	1	2	0	1	0	0	0	0	1	0	1	0	2	NA	0	1	2	1	5	5	3	4	5	1	1	0	1	0	0	1	0	0
155	2	1	1	1	0	1	0	0	1	1	0	0	0	0	0	0	1	0	5	NA	0	2	3	1	5	5	3	5	5	1	1	1	1	1	0	1	0	0
156	2	3	2	1	0	1	1	0	1	0	0	0	0	0	1	0	1	0	5	NA	0	2	1	4	5	4	4	2	2	1	1	1	1	1	0	0	0	0
157	2	2	2	1	1	0	0	0	1	0	0	0	1	1	1	0	1	0	2	NA	1	1	4	2	2	5	4	3	5	4	1	1	1	1	0	0	0	0
158	2	1	2	1	0	0	0	0	0	1	1	0	0	0	1	0	1	0	5	NA	1	1	4	4	2	4	3	5	5	1	1	1	1	1	0	0	0	0
159	3	2	1	1	0	1	0	2	1	0	1	0	0	0	1	0	1	0	2	NA	1	2	1	4	5	5	1	1	4	1	1	1	1	1	0	0	0	0
160	2	2	2	0	0	1	0	0	0	1	1	0	0	1	1	1	1	1	2	NA	1	1	1	1	4	1	4	4	5	1	1	0	1	1	0	0	0	0
161	1	1	1	0	0	1	1	2	1	0	0	1	1	1	1	0	1	0	2	NA	0	1	2	2	4	2	2	5	5	4	1	0	1	1	0	0	0	0
162	2	1	1	1	0	1	0	2	1	0	0	0	0	0	1	0	0	0	1	4	0	2	4	4	2	5	4	3	4	1	1	1	1	1	0	0	0	0
163	3	3	2	1	0	1	1	0	0	0	0	0	0	0	1	0	0	0	2	NA	1	1	1	3	5	5	4	3	5	1	1	1	0	0	0	0	0	0
164	1	1	1	1	0	1	1	2	1	0	0	0	0	0	1	0	0	0	1	1	0	1	2	4	2	5	2	3	3	4	1	0	1	1	0	0	0	0
165	1	1	1	0	0	1	0	0	1	0	0	0	0	0	1	0	0	0	5	NA	1	1	1	2	3	5	2	5	5	1	1	1	1	1	0	1	0	0
166	2	3	2	1	0	1	1	0	1	0	1	0	0	0	1	0	0	0	3	NA	0	2	1	1	3	4	2	5	5	3	1	1	0	1	0	1	0	0
167	2	1	2	1	0	1	1	2	1	0	0	0	0	0	1	0	1	0	1	2	0	1	1	1	5	3	4	5	5	4	1	1	1	1	1	1	0	0
168	1	1	2	1	0	1	0	2	1	1	0	0	0	0	0	0	0	0	1	3	0	1	2	5	2	5	2	5	5	3	1	1	1	1	0	0	0	0
169	1	1	1	1	0	1	0	0	0	0	0	0	0	0	0	0	1	0	1	3	0	2	2	1	1	5	5	5	5	4	1	0	0	1	1	0	0	0
170	2	2	2	1	1	0	0	0	0	0	0	0	0	0	1	0	0	0	3	NA	1	1	1	1	4	4	2	3	4	3	1	1	1	1	1	1	0	0
171	1	2	1	0	0	1	1	2	1	1	0	0	0	0	0	0	0	0	2	NA	0	1	4	3	2	5	4	5	5	4	1	0	1	1	0	0	0	0
172	2	1	1	1	NA	0	0	0	1	0	0	0	0	0	0	0	1	0	6	NA	0	2	3	3	1	1	3	4	5	4	1	1	1	1	0	1	0	0
173	2	1	1	1	0	1	1	0	0	0	0	0	1	0	1	0	1	0	2	NA	1	1	1	1	5	4	4	5	5	1	1	1	1	1	0	0	0	0
174	1	1	1	1	0	1	1	0	0	0	0	0	0	0	1	0	1	0	4	NA	1	2	2	4	4	4	2	3	5	4	1	1	1	1	0	1	0	1
175	2	2	2	1	1	1	1	2	1	0	0	0	0	0	1	0	1	0	3	NA	1	1	4	5	2	4	2	5	5	4	0	1	0	0	0	0	0	0
176	2	2	2	1	1	1	1	NA	1	0	0	0	0	0	1	0	0	0	2	NA	1	1	1	1	2	4	2	5	5	2	1	1	1	1	1	1	0	0
177	2	2	2	1	1	1	0	0	0	0	0	0	0	0	0	0	0	0	5	NA	0	2	5	4	1	5	4	5	5	3	1	1	1	1	1	1	0	0
178	1	2	1	1	0	1	1	0	0	1	0	0	0	0	1	0	1	0	1	3	0	1	1	1	3	5	3	4	4	3	1	1	1	1	0	0	0	0
179	1	1	2	1	0	1	0	0	1	0	0	1	0	0	1	0	1	0	1	4	0	1	1	1	2	5	1	5	5	1	1	0	1	1	0	0	0	0
180	2	3	2	1	0	1	1	0	1	0	0	0	0	0	1	0	1	0	5	NA	0	2	1	5	4	5	4	5	5	1	1	1	1	1	0	0	0	0
181	3	1	2	1	0	1	1	2	1	1	0	0	0	0	1	0	1	0	2	NA	1	1	3	3	3	5	2	5	5	3	1	1	1	1	0	1	0	0
182	1	2	1	1	1	1	0	2	1	1	0	0	0	0	1	0	0	0	1	4	1	1	2	5	2	5	3	3	3	3	0	0	0	0	0	0	1	0
183	2	3	2	1	1	1	1	0	1	0	1	0	0	0	1	0	1	0	2	NA	1	1	1	2	5	4	2	1	5	1	1	0	0	1	0	0	0	0
184	2	1	2	1	0	1	0	0	1	0	0	0	0	0	0	0	1	0	4	NA	0	1	1	1	5	4	4	3	5	1	0	0	1	1	0	0	0	0
185	1	2	1	1	0	1	1	2	1	1	0	0	0	0	0	0	0	0	2	NA	0	2	3	3	1	5	5	3	5	3	1	1	1	1	0	0	0	0
186	3	2	2	1	0	1	0	0	0	0	0	0	0	0	1	0	0	0	2	NA	1	1	1	4	4	4	3	4	4	1	0	0	0	0	0	0	1	0
187	2	1	2	1	0	1	1	0	0	1	0	0	0	0	0	0	1	0	2	NA	0	1	3	2	1	4	1	5	5	4	1	1	0	1	0	0	0	0
188	1	2	1	1	1	1	1	0	0	1	1	0	1	0	0	0	0	0	3	NA	0	1	1	3	3	3	2	3	4	4	1	1	1	1	0	0	0	0
189	1	1	1	1	0	1	1	0	1	0	0	0	0	0	0	0	0	0	2	NA	0	1	3	4	4	5	5	5	5	2	1	1	1	1	1	1	0	0
190	1	1	NA	0	0	1	0	0	1	1	1	0	0	0	0	0	0	0	5	NA	1	2	3	3	2	5	3	5	5	1	0	0	0	0	0	1	0	0
191	3	2	2	1	1	1	1	0	1	0	1	0	0	1	1	1	1	1	2	NA	1	2	5	3	4	5	4	4	5	1	0	0	0	0	0	0	1	0
192	2	1	1	1	0	0	0	0	0	0	0	0	0	0	1	0	0	0	2	NA	1	1	2	2	2	4	1	3	5	1	1	1	1	1	0	1	0	0
193	1	1	1	1	0	1	0	0	0	0	0	0	0	0	1	0	1	0	3	NA	1	2	1	5	1	5	4	5	5	1	1	0	1	1	0	0	0	0
194	2	2	2	1	0	1	1	0	0	0	0	0	0	0	0	0	0	0	5	NA	0	1	2	3	3	5	3	3	5	2	0	0	0	0	0	0	1	0
195	3	2	1	1	0	1	0	0	1	0	0	0	0	0	0	0	1	0	5	NA	0	1	1	4	2	4	2	5	5	4	1	0	1	1	0	0	0	0
196	3	2	1	1	0	1	1	2	1	0	0	0	NA	0	1	0	1	0	1	4	0	2	1	2	3	5	4	5	5	4	1	1	1	1	0	0	0	0
197	1	1	1	1	0	1	1	2	1	1	1	1	0	0	0	0	1	0	4	NA	0	2	2	3	2	5	5	5	5	1	1	0	1	1	0	0	0	0
198	2	1	2	1	0	1	1	0	1	0	0	0	0	0	1	0	1	0	2	NA	1	1	1	5	1	5	1	4	4	4	1	0	1	1	0	0	0	0
199	1	1	1	0	0	1	1	0	1	0	0	0	0	0	1	0	1	0	2	NA	0	1	3	4	2	4	3	5	5	4	1	1	0	1	0	0	0	0
200	2	2	2	0	1	0	0	0	0	0	0	0	0	0	1	0	0	0	1	5	0	1	4	5	3	3	1	3	3	3	0	0	1	1	0	0	0	0
201	3	2	1	0	1	0	1	0	0	0	0	0	0	0	0	0	0	0	5	NA	1	2	1	1	4	5	1	5	5	4	1	1	1	1	1	1	0	0
202	1	1	2	1	0	1	1	0	0	0	0	0	0	0	1	0	1	0	2	NA	0	1	4	4	1	5	4	4	4	4	0	0	1	1	0	0	0	0
203	1	1	1	1	0	1	1	0	1	1	1	0	0	0	0	0	1	0	1	4	0	2	5	5	1	3	3	5	4	1	1	1	1	1	0	0	0	0
204	2	1	1	1	0	1	0	2	1	1	0	0	0	0	1	0	1	0	1	5	0	2	1	1	4	5	5	5	5	3	1	0	1	1	0	0	0	0
205	2	1	2	1	0	1	1	2	1	1	1	0	1	0	1	0	1	0	1	6	0	2	1	1	4	5	4	3	5	4	1	0	1	1	0	0	0	0
206	2	2	2	1	0	0	1	0	0	1	1	0	1	0	1	0	1	0	2	NA	0	1	1	4	2	5	5	4	5	1	1	0	1	1	0	1	0	0
207	2	2	2	1	0	1	1	0	1	1	1	0	0	0	1	0	1	0	1	3	0	2	2	4	1	5	2	3	4	3	1	1	1	1	0	0	0	0
208	3	1	2	0	1	0	0	0	1	0	0	0	0	0	0	0	0	0	1	2	0	1	4	3	1	5	2	2	4	1	1	0	1	1	1	0	0	0
209	2	2	2	1	1	1	1	0	0	0	0	0	0	0	1	0	0	0	5	NA	0	1	1	1	5	3	1	3	3	3	0	1	0	1	0	0	0	0
210	3	3	2	1	0	1	1	0	1	1	1	0	0	0	1	0	1	0	4	NA	0	1	2	4	4	3	4	3	4	4	1	1	1	1	0	0	0	0
211	2	2	2	1	1	1	1	0	0	0	0	0	0	0	1	0	0	0	2	NA	0	1	2	2	2	2	2	2	2	1	1	0	0	0	0	0	0	0
212	2	1	2	1	0	1	1	0	1	1	1	0	1	0	0	0	0	0	5	NA	0	2	1	1	1	5	2	4	4	4	1	1	1	1	0	0	0	0
213	2	2	2	1	0	1	1	0	0	0	0	0	0	0	1	0	1	0	4	NA	0	1	1	2	2	5	4	5	5	4	1	1	1	1	0	0	0	0
214	2	1	1	1	0	0	1	2	1	1	1	0	0	0	1	0	1	0	5	NA	1	1	4	2	3	4	3	5	5	4	1	1	1	1	1	0	0	0
215	1	1	1	1	0	1	1	2	1	1	1	1	0	0	0	0	1	0	4	NA	0	2	1	1	5	3	2	3	5	3	1	1	1	1	1	1	0	0
216	1	2	1	1	1	0	0	2	1	0	0	0	1	1	1	0	1	0	2	NA	0	1	1	1	1	5	4	5	5	3	1	1	1	1	1	1	0	0
217	3	1	2	1	0	1	1	0	0	1	0	0	1	0	0	0	1	0	5	NA	1	2	1	1	4	4	1	5	5	1	0	0	1	1	0	0	0	0
218	2	1	1	1	0	1	1	2	1	0	0	0	0	1	1	1	1	0	2	NA	0	2	4	4	2	5	4	5	5	4	1	1	1	1	0	0	0	0
219	2	2	1	1	0	0	1	NA	1	0	0	0	NA	0	1	0	1	0	2	NA	1	2	5	4	5	1	5	4	5	5	0	0	0	0	0	0	1	0
220	3	2	2	1	0	1	1	0	0	0	0	0	0	0	1	0	0	0	2	NA	0	2	1	1	5	4	3	1	1	5	0	0	0	0	0	0	1	0
221	3	2	2	1	1	1	1	0	0	0	0	0	0	0	0	0	0	0	2	NA	1	1	5	3	1	5	5	5	5	1	0	0	0	0	0	0	1	0
222	1	1	1	1	1	1	0	2	0	0	0	0	0	0	0	0	0	0	1	2	0	2	1	1	3	4	4	2	5	3	1	0	1	0	0	0	0	0
223	3	2	2	1	1	1	0	0	1	0	0	0	0	0	0	0	0	0	5	NA	1	1	1	5	4	3	4	2	4	2	0	0	0	0	0	0	1	0
224	3	2	2	1	1	1	1	0	0	0	0	0	0	1	1	0	1	0	4	NA	1	1	1	2	3	4	3	3	4	4	1	0	1	1	0	0	0	0
225	3	2	2	1	0	1	1	0	0	0	0	0	0	0	1	0	0	0	5	NA	0	2	5	5	5	5	5	5	5	1	0	0	0	0	0	0	0	1
226	3	1	1	1	0	1	1	2	1	0	0	0	1	0	1	0	1	0	3	NA	0	1	4	4	2	4	5	4	4	4	1	1	0	1	0	1	0	0
227	2	2	2	1	0	1	0	0	0	0	0	0	0	0	1	0	1	0	2	NA	1	1	3	4	4	5	3	5	5	4	0	0	0	0	0	0	1	0
228	2	1	2	1	1	1	0	2	1	1	1	0	0	0	0	0	0	0	5	NA	0	1	1	2	4	5	4	5	5	1	0	0	0	0	0	0	1	0
229	2	1	2	1	0	0	1	0	1	1	0	0	0	0	1	0	1	0	4	NA	1	1	4	1	4	5	3	4	4	3	0	0	1	1	0	1	0	0
230	3	2	2	1	0	1	0	0	0	1	0	0	0	0	1	0	1	0	2	NA	0	2	1	1	4	4	3	4	4	4	1	0	1	1	0	0	0	0
231	2	1	2	1	1	1	0	0	1	1	1	0	0	0	1	0	1	0	4	NA	1	1	4	2	2	4	3	5	5	1	1	0	1	1	0	0	0	0
232	2	2	2	1	1	1	1	0	1	0	0	0	0	0	1	0	1	0	3	NA	0	1	1	1	3	5	3	3	5	4	1	0	1	0	0	0	0	0
233	2	1	1	1	0	1	1	2	1	1	1	1	0	0	0	0	0	0	3	NA	1	1	2	1	5	3	2	3	3	4	1	1	1	1	0	0	0	0
234	1	2	1	1	0	1	0	0	1	1	0	0	0	0	0	0	1	0	4	NA	0	1	2	4	1	5	4	5	5	1	1	1	1	1	1	0	0	0
235	3	2	1	1	0	1	0	0	0	1	0	0	0	0	0	0	0	0	1	1	1	2	3	2	4	5	3	4	4	3	1	1	1	1	0	1	0	0
236	2	1	1	1	0	1	0	2	1	1	1	0	0	0	1	0	1	0	5	NA	0	1	3	2	3	4	3	3	5	4	0	1	0	1	0	0	0	0
237	2	2	2	0	1	1	1	2	1	0	0	0	0	0	0	0	1	0	4	NA	0	1	1	4	1	5	2	3	3	1	1	0	1	1	0	0	0	0
238	1	1	1	0	1	1	1	2	1	1	0	0	0	0	0	0	1	0	2	NA	1	1	1	1	1	5	3	4	5	4	1	0	1	1	0	0	0	0
239	2	2	2	1	1	1	1	2	0	1	0	0	0	0	0	0	0	0	3	NA	1	1	1	1	1	5	3	4	5	3	1	0	1	1	0	0	0	0
240	1	2	2	1	0	1	1	0	1	0	0	0	0	0	0	0	0	0	3	NA	0	2	5	1	3	5	4	5	4	4	1	1	1	1	0	0	0	0
241	2	1	1	1	0	1	0	2	0	NA	NA	0	NA	0	0	0	1	0	1	0	1	1	3	3	3	2	4	5	5	5	0	1	0	0	0	0	0	0
242	3	2	1	1	0	1	1	0	0	0	1	0	0	0	1	0	0	0	4	NA	1	2	5	1	5	5	1	4	4	4	0	0	1	1	0	0	0	0
243	3	1	2	1	1	1	0	2	1	1	0	0	1	0	1	0	1	0	1	3	0	2	1	5	4	3	3	2	2	1	1	0	1	1	0	0	0	0
244	2	1	1	1	0	1	1	NA	1	1	1	0	1	0	0	0	0	0	1	4	0	1	4	1	4	3	2	3	5	4	1	1	1	1	1	1	0	0
245	3	2	2	1	1	1	0	0	1	0	0	0	0	0	1	0	1	0	5	NA	NA	2	5	5	5	4	2	2	5	1	0	0	0	0	0	0	1	0
246	1	2	1	1	0	1	0	0	0	0	0	0	0	0	0	0	0	0	1	4	0	1	5	1	1	4	4	5	5	3	0	0	1	1	0	0	0	0
247	1	3	2	1	0	0	1	2	0	0	0	0	0	0	0	0	0	0	4	NA	0	2	1	1	3	4	3	4	5	4	1	1	1	1	1	0	0	0
248	3	2	2	1	0	1	1	0	0	1	0	0	0	0	1	0	1	0	2	NA	0	1	4	2	4	3	2	2	4	4	1	1	1	1	0	0	0	0
249	1	3	1	1	1	0	1	0	1	1	1	0	0	0	1	0	0	0	2	NA	1	1	4	2	3	5	4	4	5	5	0	1	0	1	0	0	0	0
250	2	2	2	1	0	0	1	2	1	0	0	0	0	0	1	0	1	0	3	NA	1	2	1	4	4	5	2	3	4	1	1	1	1	1	0	0	0	0
251	2	2	2	1	1	0	0	0	1	1	0	0	0	0	1	0	1	0	4	NA	1	1	2	4	2	5	4	5	5	4	0	0	0	0	0	0	1	0
252	2	1	1	1	0	0	1	2	1	0	0	0	0	0	1	0	0	0	2	NA	1	2	1	4	3	5	3	5	5	1	1	0	0	1	0	1	0	0
253	3	2	2	1	0	1	1	2	0	1	0	0	0	0	1	0	0	0	5	NA	NA	1	3	4	4	4	4	4	4	4	1	1	1	1	0	0	0	0
254	2	2	2	1	0	0	0	0	0	0	0	0	0	0	1	0	0	0	5	NA	1	2	1	5	5	2	2	1	2	1	0	1	1	0	0	0	0	0
255	3	2	2	1	0	1	0	2	0	1	0	0	0	0	0	0	0	0	3	NA	0	1	1	1	4	4	4	4	4	1	0	0	1	1	0	0	0	0
256	2	1	2	1	1	0	0	0	0	1	0	0	0	0	1	0	0	0	3	NA	0	1	1	1	4	5	3	3	5	1	0	0	0	0	0	0	0	1
257	2	1	2	1	1	1	1	0	0	0	0	0	0	0	1	0	1	0	5	NA	1	1	4	5	2	4	3	5	5	3	0	0	1	1	0	0	0	0
258	2	2	1	0	1	1	0	0	0	1	0	0	0	0	0	0	1	0	6	NA	0	1	4	4	4	5	3	3	5	5	0	0	1	0	0	0	0	0
259	2	1	2	1	0	0	1	0	1	1	1	0	0	0	0	0	0	0	4	NA	0	2	2	3	1	5	2	4	5	4	1	0	1	0	0	0	0	0
260	3	2	2	1	0	0	0	2	1	1	1	0	1	0	1	0	1	0	3	NA	0	1	1	1	3	4	2	2	4	3	1	1	1	1	0	0	0	0
261	3	2	2	1	0	1	0	0	0	0	0	0	0	0	1	0	0	0	2	NA	0	1	1	4	3	4	4	4	4	3	0	0	1	0	0	0	0	0
262	2	2	2	1	0	0	1	0	0	0	0	0	0	0	0	0	1	0	5	NA	1	2	1	1	5	4	2	1	1	3	1	1	1	1	1	1	0	0
263	3	1	1	1	0	1	1	2	1	0	0	0	0	0	0	0	1	0	5	NA	0	2	1	1	4	5	5	1	5	4	1	1	1	1	0	0	0	0
264	2	2	2	1	0	0	1	0	0	1	1	0	0	0	1	0	1	0	3	NA	1	1	1	1	3	4	2	4	5	1	1	1	1	1	0	0	0	0
265	1	1	1	0	0	1	1	0	0	0	0	0	0	0	0	0	1	0	5	NA	1	2	2	2	1	5	2	4	5	1	0	0	0	0	0	0	1	0
266	1	1	1	0	1	0	0	0	0	0	0	0	0	0	1	0	0	0	5	NA	0	1	3	1	4	5	3	2	5	1	1	1	1	0	0	0	0	0
267	1	1	2	1	0	1	1	2	1	1	1	1	0	1	0	0	1	0	2	NA	1	2	1	1	5	4	1	5	5	4	1	1	0	1	1	0	0	0
268	2	2	2	1	0	1	0	0	1	1	0	0	0	0	0	0	0	0	5	NA	0	1	1	2	3	4	2	4	4	4	1	0	0	0	0	0	0	0
269	3	1	2	1	1	1	1	2	1	0	1	1	1	0	1	0	1	0	2	NA	0	2	1	5	3	5	4	5	5	3	1	1	1	1	0	0	0	0
270	2	1	1	1	0	0	1	2	1	0	0	0	0	0	1	0	0	0	5	NA	0	1	4	4	3	4	3	5	5	4	1	0	1	1	0	0	0	1
271	2	2	1	1	1	1	1	0	1	1	1	0	0	0	1	0	0	0	3	NA	1	1	2	1	1	5	4	5	5	1	1	1	1	1	0	1	0	0
272	2	2	2	0	1	1	0	0	0	0	0	0	0	0	1	0	1	0	4	NA	1	1	1	1	4	3	1	3	5	4	1	1	0	0	0	0	0	0
273	2	2	2	1	1	0	0	0	1	0	0	0	0	0	0	0	1	0	4	NA	0	2	1	5	4	5	5	5	5	3	0	0	0	0	1	0	0	0
274	3	2	2	1	1	1	0	0	1	0	0	0	0	0	1	0	0	0	1	4	1	1	1	4	4	4	4	2	5	NA	1	0	1	0	0	0	0	0
275	2	1	2	1	1	1	0	2	1	0	0	0	1	0	1	0	1	0	5	NA	0	2	3	5	5	3	3	3	4	1	1	1	1	1	0	0	0	0
276	2	1	2	1	0	0	0	2	0	0	0	0	0	0	1	0	0	0	5	NA	1	1	3	5	1	5	3	5	5	3	1	0	1	1	0	0	0	0
277	3	1	1	1	0	1	1	0	0	0	0	0	0	0	0	0	0	0	4	NA	1	1	1	5	5	3	2	3	4	2	1	0	1	1	0	0	0	0
278	3	2	2	1	1	0	0	0	0	0	0	0	0	1	1	0	1	0	3	NA	0	2	4	1	2	5	4	5	5	4	1	0	1	1	0	1	0	0
279	2	2	2	1	1	0	0	0	1	0	0	0	0	0	1	0	1	0	2	NA	0	1	3	3	1	4	3	4	4	1	1	0	1	1	0	0	0	0
280	2	2	2	1	1	1	0	0	1	0	0	0	0	0	1	0	0	0	2	NA	1	1	1	5	4	5	2	2	5	4	1	0	1	1	0	0	0	0
281	1	1	2	0	1	1	1	0	0	0	0	0	0	0	0	0	1	0	1	6	0	1	5	5	5	5	5	5	5	3	1	0	0	0	1	0	0	0
282	1	3	2	1	0	0	0	0	0	0	0	0	0	0	0	0	1	0	1	1	1	1	3	3	4	5	5	5	5	1	1	1	1	0	0	0	0	0
283	1	1	1	1	0	1	0	2	1	1	0	0	1	0	0	0	1	0	4	NA	0	2	4	5	3	5	3	5	5	3	1	1	1	1	0	0	0	0
284	2	2	2	1	1	1	0	0	0	0	0	0	0	0	1	0	1	0	2	NA	1	2	2	1	5	4	4	3	3	4	1	1	1	0	0	1	0	0
285	2	2	2	1	1	0	0	0	1	0	0	0	0	0	1	0	0	0	4	NA	0	1	4	1	2	5	3	5	5	1	1	1	1	1	0	1	0	1
286	2	3	2	1	0	0	0	0	1	0	0	0	0	0	1	0	0	0	3	NA	1	1	3	5	3	4	5	5	5	3	0	0	1	1	0	0	0	0
287	3	1	1	1	0	1	0	2	0	1	0	0	0	0	1	0	1	0	3	NA	0	1	1	5	5	5	1	4	4	4	1	1	1	1	0	0	0	0
288	2	1	1	1	1	1	1	0	1	1	1	1	1	0	0	0	1	0	3	NA	0	1	3	3	3	3	3	5	5	1	1	1	0	1	0	0	0	0
289	2	2	1	1	0	1	1	0	0	1	0	0	0	0	1	0	1	0	5	NA	1	1	4	1	1	5	1	4	5	4	1	1	1	1	0	0	0	0
290	2	2	2	1	0	1	1	0	0	1	0	0	1	0	1	0	1	0	2	NA	1	1	2	1	2	5	4	4	4	4	0	0	1	1	0	0	0	0
291	3	3	2	1	1	1	1	0	0	0	0	0	0	0	1	0	1	0	2	NA	1	1	5	4	3	4	2	4	5	1	1	1	1	1	0	0	0	0
292	3	3	2	1	0	0	0	0	0	0	0	0	0	0	1	0	0	0	4	NA	1	2	1	1	5	5	1	5	5	4	1	0	1	0	1	1	0	0
293	3	1	1	1	0	1	1	2	0	0	0	0	0	0	1	0	1	0	2	NA	0	2	1	1	5	4	2	1	4	4	1	1	1	1	0	0	0	0
294	2	1	2	1	0	1	1	2	1	1	1	0	1	0	1	0	1	0	2	NA	1	2	1	5	5	1	1	1	1	2	1	1	1	1	1	1	0	0
295	2	1	2	1	0	1	0	0	1	1	0	0	0	0	0	0	1	0	5	NA	1	2	1	1	5	1	2	4	5	4	1	0	1	0	0	0	0	0
296	1	1	1	0	0	0	0	0	0	1	0	0	0	0	0	0	0	0	1	1	0	2	3	5	1	5	3	4	4	3	1	1	1	1	0	0	0	0
297	2	2	2	1	0	0	1	2	1	0	0	0	0	1	1	0	1	0	4	NA	0	2	4	1	1	5	4	5	5	3	1	1	1	0	1	0	0	1
298	2	2	2	1	0	1	0	2	1	0	0	0	0	0	0	0	1	0	1	2	0	2	1	1	4	3	2	3	3	3	1	1	1	1	1	0	0	0
299	3	1	1	1	0	1	1	0	0	1	0	0	0	0	0	0	1	0	2	NA	1	2	1	1	5	5	1	3	4	4	1	1	1	1	0	0	0	0
300	3	2	2	0	0	0	0	0	0	0	0	0	0	0	1	0	0	0	1	5	1	1	1	2	4	5	3	3	5	4	1	0	1	1	0	0	0	0
301	1	2	1	1	0	1	0	0	1	0	0	0	0	0	1	0	1	0	1	5	0	1	1	2	3	3	3	4	4	2	1	0	1	1	1	0	0	0
302	1	2	2	1	0	1	0	0	1	1	0	1	0	0	0	0	1	0	3	NA	0	1	1	2	4	4	3	5	5	4	1	0	1	1	0	1	0	0
303	2	1	1	1	0	1	0	0	1	0	0	0	0	0	1	0	0	0	3	NA	0	1	2	3	3	3	3	4	4	1	0	1	1	0	0	0	0	0
304	2	1	1	1	0	1	1	0	1	0	0	0	0	0	1	0	1	0	1	3	0	1	2	4	2	4	4	4	4	5	1	0	1	1	0	0	0	0
305	1	2	1	1	0	0	1	0	0	1	0	0	0	0	1	0	0	0	3	NA	0	1	1	2	4	4	4	2	3	1	1	0	1	1	0	0	0	0
306	2	2	2	1	0	1	1	0	0	0	0	0	1	0	0	0	1	0	3	NA	0	1	3	1	5	4	4	2	2	5	1	1	1	1	0	1	0	0
307	2	2	2	1	1	0	0	0	1	1	0	1	0	0	1	0	1	0	1	2	0	1	4	1	4	3	4	2	4	3	1	1	1	1	1	0	0	0
308	3	3	2	1	0	1	0	2	1	0	0	0	1	0	1	0	1	0	3	NA	1	2	3	3	4	4	1	5	5	1	1	1	1	1	0	0	0	0
309	1	1	1	1	0	1	1	0	0	1	0	0	0	0	0	0	1	0	3	NA	1	1	5	5	1	5	5	5	5	4	1	1	1	1	0	1	0	0
310	1	1	1	1	0	1	0	0	1	1	0	0	0	0	0	0	1	0	2	NA	0	1	2	3	5	3	3	4	4	3	1	1	1	1	0	0	0	0
311	2	3	2	0	1	1	0	0	0	0	0	0	0	0	0	0	1	0	3	NA	0	2	1	3	4	4	3	3	4	3	1	0	1	1	0	0	0	0
312	2	1	1	1	0	1	0	NA	1	0	0	0	0	0	0	0	0	0	1	3	0	1	1	1	5	4	4	5	5	1	1	0	0	1	0	0	0	0
313	2	3	1	1	1	1	0	2	1	0	0	0	0	0	1	0	1	0	3	NA	1	1	3	3	3	2	2	3	3	1	1	1	1	1	0	1	0	0
314	2	1	1	1	0	0	0	2	0	0	0	0	0	0	0	0	0	0	3	NA	0	1	1	4	4	5	2	4	5	4	1	1	1	1	0	0	0	0
315	3	1	2	1	0	1	0	0	0	0	0	0	0	0	0	0	1	0	4	NA	1	1	2	1	5	2	3	5	3	2	0	0	1	1	0	0	0	0
316	2	1	1	1	0	1	0	0	0	0	0	0	0	0	0	0	1	0	5	NA	0	2	1	3	1	5	4	5	5	1	0	0	1	1	0	0	0	0
317	2	1	1	1	1	1	0	2	1	0	0	0	0	0	0	0	1	0	5	NA	0	1	1	1	5	3	2	3	3	1	1	1	1	1	0	1	0	0
318	1	1	2	1	0	1	0	0	1	0	0	1	0	0	1	0	0	0	4	NA	0	1	1	1	4	2	4	2	3	3	1	0	1	1	0	0	0	0
319	3	3	2	1	0	1	1	0	0	0	0	0	0	0	1	0	1	0	5	NA	0	1	4	2	4	2	1	2	5	1	1	0	1	0	0	0	0	0
320	1	1	1	1	0	1	0	2	1	1	0	0	0	0	0	0	1	0	4	NA	1	1	1	1	4	4	2	4	4	4	1	1	1	1	1	1	0	0
321	2	1	1	1	0	1	1	2	1	1	1	0	0	0	0	0	1	0	1	2	0	1	3	3	1	4	4	4	4	4	1	1	0	1	0	1	0	0
322	1	2	2	1	0	1	0	2	1	0	0	0	0	0	1	0	1	0	3	NA	1	2	3	1	5	4	3	5	4	4	0	0	1	1	0	0	0	0
323	2	2	2	1	0	1	0	0	0	1	1	0	0	0	0	0	1	0	5	NA	1	2	1	1	5	2	1	4	5	3	1	1	1	1	0	0	0	0
324	1	1	1	1	0	1	1	0	0	0	0	0	0	0	0	0	0	0	1	6	0	1	1	4	4	4	5	5	5	4	1	0	1	1	1	0	0	0
325	1	1	1	1	0	1	1	0	1	0	0	0	0	0	0	0	1	0	1	3	0	2	4	2	2	4	4	4	4	1	1	0	1	1	0	0	0	0
326	1	2	1	1	0	1	1	NA	0	0	0	0	1	0	1	0	0	0	3	NA	0	2	1	1	3	4	3	3	4	2	1	1	0	0	0	0	0	0
327	2	2	2	1	0	1	0	0	0	0	0	0	0	0	0	0	0	0	3	NA	0	2	1	1	1	4	4	3	5	1	1	0	1	1	0	0	0	0
328	3	1	1	1	0	0	1	2	1	0	0	0	1	0	1	0	1	0	3	NA	1	1	4	4	3	4	4	5	5	4	1	1	1	1	0	0	0	0
329	2	2	2	1	0	0	0	2	1	1	1	0	0	0	0	0	1	0	4	NA	0	2	1	4	2	4	4	5	5	4	0	1	1	1	0	0	0	0
330	1	1	2	1	0	1	1	0	0	0	0	0	1	0	0	0	1	0	4	NA	0	1	1	5	5	5	3	5	5	2	0	0	1	1	0	0	0	0
331	2	2	2	1	0	1	0	0	0	0	0	0	0	0	0	0	1	0	5	NA	0	1	1	3	4	4	4	1	4	1	1	0	0	0	0	0	0	0
332	3	2	2	1	1	1	1	2	0	0	0	0	0	0	0	0	1	0	4	NA	0	2	1	1	5	4	4	5	5	4	0	1	1	1	0	0	0	0
333	2	2	2	1	0	1	1	0	0	0	0	0	0	0	1	0	0	0	2	NA	1	1	1	4	3	4	3	4	4	1	1	0	1	0	0	0	0	0
334	2	1	2	1	0	1	0	0	0	0	0	0	0	0	1	0	1	0	4	NA	0	1	4	5	4	4	2	4	5	1	0	0	1	0	0	0	0	0
335	2	1	1	1	0	1	1	2	0	0	0	0	0	1	1	0	1	0	4	NA	0	2	4	4	4	5	4	5	5	3	1	0	0	1	0	0	0	0
336	3	2	2	1	0	1	0	0	1	0	0	0	0	1	1	0	1	0	2	NA	1	2	4	1	3	5	2	5	5	4	1	1	1	1	0	0	0	0
337	1	2	1	1	1	1	0	0	0	0	0	0	0	0	0	0	1	0	1	1	0	2	1	3	1	5	1	5	4	3	1	1	1	1	0	0	0	0
338	2	2	2	1	0	1	1	0	0	0	0	0	0	0	1	0	1	0	2	NA	1	1	1	4	5	4	1	5	5	1	1	1	1	1	0	0	0	0
339	1	1	1	1	0	1	0	2	1	0	0	0	0	0	0	0	1	0	2	NA	1	1	4	5	1	5	4	5	5	4	0	0	0	1	0	0	0	0
340	3	2	2	1	0	1	1	0	1	1	1	0	0	0	1	0	1	0	3	NA	1	1	1	1	1	5	4	4	4	4	0	0	1	0	0	0	0	0
341	3	2	2	1	0	1	0	0	0	1	0	0	0	0	1	0	0	0	2	NA	1	2	1	1	4	5	3	4	4	1	1	1	1	1	0	0	0	0
342	2	2	1	1	0	1	1	0	1	0	0	0	0	0	1	0	1	0	2	NA	1	2	1	3	3	5	1	5	5	3	1	1	1	1	0	0	0	0
343	3	2	1	1	0	1	0	2	1	1	0	0	0	0	1	0	1	0	3	NA	1	2	1	4	3	3	4	3	5	4	1	1	1	1	0	0	0	0
344	1	1	1	1	0	1	1	0	1	0	0	0	1	0	0	0	0	0	2	NA	0	1	4	3	1	5	4	5	5	1	0	0	0	0	0	0	1	0
345	1	3	2	1	0	1	1	NA	1	1	0	0	0	0	1	0	1	0	2	NA	1	1	1	1	4	5	3	5	5	3	1	1	1	1	1	0	0	0
346	2	3	2	1	0	1	NA	0	0	1	0	0	1	0	0	0	0	0	3	NA	0	2	1	1	3	4	1	1	4	4	0	0	1	1	1	0	0	0
347	1	2	2	1	0	1	1	0	1	1	0	0	1	0	0	0	0	0	2	NA	0	2	1	1	3	3	5	5	5	5	1	1	1	1	1	1	0	0
348	2	2	2	1	0	1	0	0	1	0	0	0	0	0	0	0	0	0	1	5	0	2	1	5	2	5	4	4	5	2	1	1	1	1	0	0	0	0
349	3	2	2	1	0	1	1	2	1	1	1	0	0	0	0	0	0	0	1	2	0	1	3	3	2	4	1	4	4	4	1	1	1	1	0	1	0	0
350	3	2	1	1	0	1	1	2	0	0	0	0	0	0	0	0	1	0	1	4	0	1	3	5	2	5	1	5	5	1	0	0	0	0	0	0	1	0
351	1	2	1	1	0	1	0	0	1	1	1	0	0	0	0	0	0	0	2	NA	0	1	1	1	4	3	3	5	4	4	1	0	1	1	1	1	0	0
352	2	2	2	1	0	1	1	0	0	0	0	0	0	0	0	0	1	0	2	NA	1	1	1	4	3	5	1	1	4	1	1	0	1	1	0	0	0	0
353	3	1	1	1	1	1	1	2	0	0	0	0	0	0	0	0	1	0	5	NA	0	2	5	5	5	5	5	5	5	1	0	1	1	1	0	1	0	0
354	2	2	2	1	1	1	1	0	1	0	0	0	1	0	1	0	1	0	2	NA	0	2	1	5	1	5	1	4	5	1	1	1	1	1	1	1	0	0
355	3	2	2	1	0	1	1	0	0	0	0	0	NA	0	0	0	1	0	3	NA	0	2	4	5	2	5	3	4	5	1	0	0	0	0	0	1	0	0
356	2	1	2	1	1	0	1	2	0	0	1	0	1	0	1	0	1	0	3	NA	1	2	5	4	3	5	3	3	5	5	1	1	0	0	0	1	0	0
357	3	1	2	1	0	1	0	0	1	0	0	0	0	0	1	0	1	0	5	NA	1	1	2	1	4	5	4	2	5	3	1	0	1	1	0	1	0	0
358	2	1	2	0	NA	1	0	0	0	1	0	0	0	0	1	0	0	0	4	NA	0	2	3	2	2	4	4	4	4	2	0	0	0	0	0	0	1	0
359	3	1	1	1	0	1	1	2	1	1	0	0	0	1	0	0	0	0	5	NA	1	2	3	1	1	5	3	4	4	4	1	0	0	1	0	0	0	0
360	2	3	2	1	0	1	1	0	0	0	0	0	0	0	1	0	0	0	2	NA	1	1	2	1	4	4	4	4	4	4	0	0	0	0	0	0	1	0
361	3	1	1	1	0	0	0	2	1	0	0	0	0	0	0	0	0	0	2	NA	0	1	3	3	3	3	5	3	5	4	1	0	0	1	1	1	0	0
362	2	1	1	1	0	1	1	0	1	0	0	0	0	1	1	0	1	0	5	NA	0	1	1	1	4	5	3	4	5	4	0	0	1	1	0	1	0	0
363	1	1	1	1	0	1	1	0	0	0	0	0	0	0	1	0	0	0	2	NA	0	1	1	1	2	2	2	2	4	4	0	1	0	1	0	0	0	0
364	1	1	1	1	0	1	0	0	1	1	1	0	0	0	0	0	1	0	4	NA	0	1	2	4	4	4	3	3	3	3	1	0	1	1	0	0	0	0
365	2	3	2	0	0	1	1	2	1	0	0	1	0	1	1	0	1	0	4	NA	1	2	1	5	5	3	3	1	1	1	1	1	1	1	0	0	0	0
366	2	1	2	1	0	1	1	0	0	0	0	0	0	0	1	0	1	0	3	NA	1	1	4	5	1	5	3	5	5	4	0	0	0	0	0	0	1	0
367	2	1	1	1	0	1	0	2	1	1	0	0	0	0	0	0	1	0	5	NA	0	1	3	3	2	1	5	1	1	1	1	1	1	1	0	0	0	0
368	2	1	1	1	0	1	1	0	0	0	0	0	0	0	0	0	0	0	2	NA	0	2	2	1	2	2	4	5	5	4	0	0	1	0	0	0	0	0
369	2	2	2	1	0	1	1	0	1	1	0	0	1	0	0	0	1	0	4	NA	0	2	1	1	3	5	3	4	4	3	1	0	1	1	1	0	0	0
370	3	2	2	1	0	1	1	0	1	0	1	0	0	0	0	0	1	0	5	NA	0	2	1	1	4	5	2	4	4	4	0	0	1	0	0	0	0	0
371	2	1	1	0	1	1	1	0	0	0	0	1	1	0	1	0	1	0	2	NA	1	1	3	4	2	5	2	3	4	1	0	0	1	1	0	1	0	0
372	3	1	1	1	0	1	1	2	0	0	0	0	0	0	0	0	0	0	2	NA	0	2	2	4	3	3	3	5	5	4	1	1	0	1	0	1	0	0
373	3	1	1	1	0	1	0	0	0	0	0	0	0	0	1	0	1	0	2	NA	1	1	3	3	3	3	3	3	3	1	1	0	1	1	0	0	0	0
374	2	1	2	1	1	0	1	0	1	0	0	0	0	0	0	0	1	0	2	NA	1	1	5	1	5	5	5	5	5	3	1	1	1	1	0	1	0	0
375	1	2	1	1	0	1	0	0	1	0	0	0	0	0	1	0	1	0	1	1	0	2	1	3	4	5	2	1	5	4	0	0	1	1	0	0	0	0
376	3	3	2	1	1	0	0	0	1	1	0	0	0	0	1	0	0	0	5	NA	1	2	1	1	5	1	1	1	1	4	0	0	0	1	0	0	0	0
377	2	2	2	1	0	1	1	0	1	0	0	0	0	0	1	0	1	0	1	4	1	2	1	1	3	5	4	4	5	1	1	1	1	1	0	0	0	0
378	1	1	1	1	1	1	0	0	0	0	0	0	0	0	0	0	1	0	1	6	0	1	1	5	1	5	5	5	5	3	0	1	1	0	0	0	0	0
379	2	2	2	1	1	1	1	0	1	0	0	0	1	0	1	0	0	0	4	NA	0	2	1	1	4	5	4	4	4	4	1	0	0	1	0	0	0	0
380	2	1	2	1	0	1	0	0	1	1	1	0	0	0	0	0	1	0	4	NA	0	2	1	1	5	1	3	5	5	4	1	1	1	1	1	1	0	0
381	3	2	2	1	0	1	1	2	1	0	0	0	0	0	0	0	0	0	5	NA	0	1	4	5	1	5	5	5	5	5	0	0	0	0	0	1	0	0
382	1	1	2	1	0	1	1	2	1	0	0	0	1	0	1	0	0	0	2	NA	1	2	3	2	1	4	3	4	5	4	1	1	1	1	0	1	0	0
383	2	2	2	1	0	1	1	0	0	1	0	0	0	0	1	0	0	0	1	4	0	2	5	3	1	5	3	4	3	2	0	0	0	0	0	0	1	0
384	1	2	1	1	0	1	0	0	0	1	1	0	0	1	1	0	0	0	2	NA	1	1	3	3	3	4	4	4	4	4	0	1	1	0	0	0	0	0
385	2	2	2	1	0	1	1	0	0	1	0	0	0	0	1	0	0	0	2	NA	0	1	1	3	5	2	1	1	4	2	0	0	1	0	0	0	0	0
386	2	1	2	1	0	1	1	2	1	1	1	1	1	0	1	0	1	0	2	NA	1	1	3	5	1	5	4	5	5	1	1	0	1	1	0	0	0	0
387	1	1	2	1	0	1	1	2	1	1	0	0	0	0	0	0	1	0	3	NA	1	2	1	1	3	3	3	5	5	4	1	1	1	1	0	1	0	0
388	2	2	1	1	0	1	1	0	0	1	0	0	0	0	0	0	1	0	5	NA	0	2	1	1	3	3	2	5	5	3	1	0	1	1	0	0	0	0
389	3	2	2	1	1	1	0	0	0	0	0	0	1	0	1	0	1	0	3	NA	0	1	1	2	5	4	2	4	4	4	0	0	1	0	0	0	0	0
390	2	2	2	1	0	1	1	2	1	1	1	0	1	0	0	0	0	0	5	NA	0	2	1	1	4	5	4	4	5	4	1	0	0	1	1	0	0	0
391	1	1	1	1	0	1	1	2	1	0	0	0	0	0	0	0	1	0	1	4	0	1	5	3	3	4	3	4	5	3	1	1	1	1	0	0	0	0
392	1	2	1	1	1	0	1	0	1	1	1	0	0	0	1	0	0	0	3	NA	0	1	4	2	1	5	3	5	5	1	0	1	0	1	0	0	0	0
393	1	1	2	1	0	1	1	0	1	0	0	0	0	0	0	0	1	0	1	3	1	2	2	1	1	5	3	5	5	1	1	0	1	1	0	0	0	0
394	2	1	1	1	1	1	1	0	0	0	0	0	1	0	0	0	1	0	5	NA	0	1	1	1	5	3	2	5	5	1	1	0	0	1	0	0	0	0
395	2	1	1	1	0	0	1	0	1	0	0	0	0	0	1	0	1	0	5	NA	0	1	1	1	3	1	2	5	5	4	0	0	1	0	0	0	0	0
396	2	1	2	1	1	0	0	0	1	0	0	0	0	0	1	0	1	0	4	NA	0	1	1	1	2	5	3	2	4	4	1	1	1	1	1	1	0	0
397	1	2	2	1	1	1	1	0	1	0	0	0	0	0	1	0	0	0	3	NA	0	2	1	5	4	5	4	3	5	1	0	1	1	1	0	0	0	0
398	1	2	2	1	0	0	0	0	0	0	0	0	0	0	1	0	1	0	1	3	0	1	1	1	1	5	3	5	5	1	1	0	1	0	0	0	0	0
399	2	1	1	1	0	1	1	0	0	0	0	0	0	0	0	0	0	0	5	NA	0	1	2	1	4	3	3	3	5	3	0	0	1	0	0	0	0	0
400	2	2	NA	0	0	1	0	2	0	0	0	0	0	0	1	0	1	0	1	3	0	1	4	1	1	5	4	4	4	4	1	1	1	1	0	0	0	0
401	3	2	1	1	1	1	0	0	1	1	0	1	1	0	0	1	0	1	4	NA	0	1	1	1	5	4	1	2	5	1	1	1	1	1	0	0	0	0
402	2	2	1	1	0	1	0	0	0	0	0	0	0	0	1	0	1	0	5	NA	0	2	2	1	4	3	3	1	4	2	1	0	0	0	0	0	0	1
403	2	3	2	1	1	0	0	0	1	0	0	0	0	0	1	0	0	0	4	NA	0	2	1	1	3	4	3	2	2	1	1	1	1	1	1	0	0	0
404	3	2	1	1	1	0	0	0	0	0	0	0	0	0	0	0	0	0	5	NA	1	2	1	1	5	4	1	5	5	1	1	0	1	1	0	0	0	0
405	1	1	1	1	1	1	1	0	0	1	0	0	1	0	1	0	0	0	3	NA	0	2	4	2	1	5	3	4	5	4	1	0	1	0	0	0	0	0
406	3	2	2	1	1	0	1	2	0	0	0	1	0	0	1	0	1	0	5	NA	0	2	1	1	3	3	2	1	1	1	1	1	1	0	0	0	0	0
407	2	2	1	1	0	0	1	0	0	1	0	0	0	1	1	0	0	0	3	NA	1	1	1	5	1	4	5	5	5	4	0	0	0	0	0	0	1	0
408	2	2	2	1	1	1	0	2	1	1	0	0	0	0	1	0	1	0	1	2	0	2	1	3	2	4	3	3	4	3	1	1	0	1	0	0	0	0
409	2	1	1	1	0	1	1	2	0	1	0	0	0	0	0	0	1	0	4	NA	0	1	4	4	1	5	3	5	5	4	1	1	1	1	0	0	0	0
410	1	2	2	1	0	0	0	0	0	0	0	0	0	0	1	0	1	0	1	6	1	2	1	1	4	2	1	4	4	4	1	0	1	1	0	0	0	0
411	2	2	2	1	0	1	1	0	0	1	0	0	0	0	1	0	0	0	5	NA	0	2	1	4	4	4	2	2	4	1	1	1	1	1	0	1	0	0
412	2	1	2	1	0	1	1	2	0	0	1	0	0	0	0	0	0	0	3	NA	1	2	1	1	3	4	3	4	5	1	1	1	1	1	0	1	0	0
413	3	2	2	1	1	1	0	0	1	0	0	0	0	0	1	0	1	0	5	NA	1	2	1	5	4	2	2	4	4	1	1	0	1	1	0	0	0	0
414	2	1	2	1	1	0	0	2	1	0	0	0	0	1	1	0	1	0	2	NA	1	1	4	3	3	5	4	5	5	4	1	1	1	1	0	0	0	0
415	1	1	1	1	0	1	1	2	1	1	1	0	1	1	1	0	1	0	3	NA	1	1	2	2	2	4	2	4	4	4	1	0	1	1	0	0	0	0
416	1	1	1	1	0	0	1	0	0	0	0	0	0	0	0	0	1	0	3	NA	0	1	3	3	5	3	3	3	3	1	1	0	1	1	0	0	0	0
417	2	1	1	1	0	1	0	0	1	0	1	0	0	0	1	0	0	0	2	NA	1	1	4	1	4	5	2	5	5	3	1	0	1	1	0	0	0	0
418	3	2	2	1	1	1	1	2	0	1	1	0	0	0	1	0	1	0	4	NA	1	1	1	1	4	3	1	5	5	4	1	1	1	1	0	0	0	0
419	1	2	1	1	0	1	1	0	0	1	0	0	0	0	1	0	1	0	2	NA	0	1	1	1	5	3	4	4	3	1	1	0	1	1	0	0	0	0
420	1	2	1	0	0	1	1	0	0	1	1	0	0	0	0	0	1	0	1	0	0	2	1	5	3	5	3	4	5	1	1	1	1	1	0	0	0	0
421	2	1	2	1	1	0	0	0	0	0	0	0	0	0	0	0	1	0	4	NA	0	2	1	5	1	5	3	5	5	4	1	1	1	1	1	1	0	0
422	1	2	2	1	0	1	0	0	0	0	0	0	0	0	0	0	0	0	5	NA	1	1	1	4	5	4	4	5	5	1	1	0	1	1	0	0	0	0
423	2	1	1	1	1	1	1	0	0	1	0	0	0	0	0	0	1	0	5	NA	0	1	4	4	3	4	5	3	5	2	0	1	1	1	0	1	0	0
424	2	3	2	1	0	1	1	0	1	0	0	0	0	1	1	0	1	0	2	NA	0	2	1	1	4	4	2	3	3	1	1	1	1	1	0	0	0	0
425	3	1	1	1	0	1	1	2	1	1	1	0	0	1	1	0	0	0	2	NA	1	1	1	2	4	4	3	4	4	4	1	1	1	1	0	1	0	0
426	2	1	2	1	1	1	0	2	0	0	0	0	0	0	0	0	1	0	2	NA	0	1	1	1	3	4	3	5	4	1	1	1	1	1	0	0	0	0
427	3	1	1	1	0	1	1	0	0	0	0	0	0	0	0	0	0	0	4	NA	0	2	1	1	5	4	1	1	1	1	1	0	1	1	0	0	0	0
428	2	1	2	1	0	0	1	2	1	0	1	0	0	1	1	0	1	0	2	NA	0	1	4	1	5	5	4	3	2	4	1	1	1	1	0	0	0	0
429	1	1	1	1	0	1	0	0	0	0	0	0	0	0	1	0	1	0	1	1	1	2	4	3	1	5	3	5	5	3	1	0	1	1	0	0	0	0
430	2	2	2	1	1	1	0	2	0	0	0	0	0	0	0	0	0	0	5	NA	0	1	1	5	3	3	5	5	5	4	0	0	0	0	0	0	1	0
431	1	1	1	1	0	1	1	2	1	0	0	0	0	0	1	0	1	0	5	NA	1	2	1	4	2	5	1	5	5	4	1	1	1	1	0	0	0	0
432	2	2	2	1	0	1	0	0	0	0	0	0	0	0	0	0	1	0	2	NA	0	1	5	3	2	5	5	4	4	4	0	0	0	0	0	0	1	0
433	2	2	2	1	0	1	1	0	1	0	0	0	0	0	1	0	0	0	1	3	0	1	3	2	1	1	2	3	4	4	1	0	1	1	0	0	0	0
434	3	1	1	1	0	1	1	0	0	0	0	0	0	0	1	0	1	0	4	NA	1	2	5	5	5	5	5	4	4	1	1	1	1	1	0	0	0	0
435	3	3	2	1	0	1	1	2	1	1	1	0	0	0	0	0	1	0	5	NA	0	2	5	1	4	2	1	1	5	1	0	0	1	1	0	0	0	0
436	2	2	2	1	0	1	1	0	1	1	1	0	0	0	1	0	1	0	2	NA	1	2	1	1	3	5	3	5	5	3	1	1	1	1	0	0	0	0
437	1	1	2	1	0	1	1	2	1	0	0	0	0	0	1	0	1	0	5	NA	1	1	1	1	5	1	1	1	2	4	1	1	1	1	0	0	0	1
438	2	2	2	1	0	1	1	2	1	1	1	1	1	0	1	0	1	0	2	NA	1	2	1	2	5	3	4	5	5	1	1	1	1	1	0	0	0	0
439	2	2	2	1	0	1	0	0	0	1	0	0	0	0	1	0	0	0	5	NA	1	2	1	4	3	5	3	2	4	3	1	1	1	1	0	0	0	0
440	2	2	2	1	1	1	1	2	1	1	1	0	0	0	1	0	1	0	3	NA	0	1	1	2	5	4	4	2	4	4	0	0	1	1	0	1	0	0
441	3	3	2	1	1	1	0	0	0	1	1	0	0	0	1	0	1	0	3	NA	1	1	1	1	5	3	1	5	5	4	1	1	1	1	1	1	0	0
442	1	1	1	1	0	1	1	0	1	0	0	0	0	0	1	0	1	0	1	5	0	1	1	1	4	5	4	5	5	4	1	1	1	1	1	0	0	0
443	2	1	1	1	1	1	0	2	1	0	0	0	0	0	1	0	0	0	4	NA	0	1	4	4	2	4	3	2	1	2	1	0	1	0	0	0	0	0
444	2	1	1	1	0	1	0	2	0	0	0	0	0	0	1	0	1	0	5	NA	1	1	3	2	1	5	3	2	4	4	1	0	1	1	0	0	0	0
445	2	1	2	1	0	1	1	0	0	0	0	0	0	1	1	0	0	0	2	NA	1	1	3	3	3	4	3	4	4	3	1	1	1	1	0	0	0	0
446	3	1	1	0	0	1	0	0	0	0	0	0	1	0	1	0	1	0	3	NA	1	2	1	1	5	4	1	4	4	1	0	1	0	1	0	0	0	0
447	2	1	2	1	0	1	1	0	1	0	0	0	0	0	1	0	1	0	3	NA	0	2	1	1	5	5	2	5	5	4	0	0	0	1	0	0	0	0
448	2	1	2	1	0	1	1	0	0	0	0	0	0	0	0	0	0	0	5	NA	0	1	2	2	4	5	5	5	5	1	0	1	0	1	0	0	0	0
449	2	1	2	1	0	1	0	2	1	1	1	0	1	0	1	0	0	0	5	NA	0	2	4	2	5	4	1	1	4	3	1	1	1	1	0	0	0	0
450	2	1	1	1	0	1	1	2	1	0	0	0	0	0	1	0	0	0	5	NA	1	1	1	1	3	5	2	3	5	4	1	1	1	1	0	0	0	0
451	2	1	1	1	0	1	1	0	0	0	0	0	0	0	1	0	1	0	5	NA	1	2	1	1	2	4	4	5	4	4	1	1	1	1	0	0	0	0
452	2	1	1	1	0	1	0	0	1	1	0	0	0	1	1	1	1	1	2	NA	0	2	1	5	3	5	4	5	5	4	0	0	1	0	0	0	0	0
453	1	2	1	1	0	1	0	0	1	1	0	0	1	1	1	0	1	0	2	NA	1	2	1	1	5	3	1	1	1	1	1	0	0	1	0	0	0	0
454	1	1	2	1	0	1	0	2	0	0	0	1	0	1	1	1	1	0	3	NA	1	1	1	1	1	3	4	4	4	3	1	1	1	1	1	1	0	0
455	1	1	1	1	0	1	1	0	1	1	0	0	0	0	0	0	1	0	3	NA	0	1	1	3	4	4	2	5	5	4	1	1	1	1	1	0	0	0
456	2	1	1	0	0	1	1	0	0	0	0	0	0	0	1	0	0	0	1	6	0	1	1	5	3	4	2	3	3	1	1	0	1	1	0	0	0	0
457	2	1	2	1	1	1	0	0	0	1	1	0	1	0	0	0	1	0	2	NA	0	1	3	2	1	1	5	5	5	1	1	1	1	1	1	1	0	0
458	1	2	1	1	0	1	1	2	1	0	0	0	0	0	1	0	1	0	1	2	1	1	3	1	1	5	3	5	5	4	1	1	1	1	0	0	0	0
459	2	1	NA	1	0	1	0	0	0	0	0	0	0	0	1	0	0	0	3	NA	1	1	1	5	3	4	4	3	3	1	0	0	1	1	0	0	0	0
460	1	2	1	1	0	1	1	0	0	0	0	0	0	1	1	0	1	0	2	NA	NA	1	1	3	2	4	2	4	3	4	1	1	1	1	0	0	0	0
461	2	2	2	1	0	1	0	0	0	0	0	0	0	0	1	0	1	0	1	4	0	1	2	5	1	5	3	3	5	2	0	0	0	0	0	0	1	0
462	1	1	2	1	0	1	1	0	1	1	1	0	1	0	1	0	1	0	2	NA	1	1	1	1	2	5	1	3	4	4	1	1	0	0	0	0	0	0
463	2	1	2	1	0	1	1	2	1	0	0	1	1	1	1	0	0	0	3	NA	1	2	1	1	3	5	2	5	5	4	1	1	1	1	1	0	0	0
464	2	3	2	1	1	1	0	0	1	0	0	0	0	1	1	1	1	1	2	NA	1	2	1	2	5	4	1	3	3	1	1	1	1	1	0	0	0	0
465	2	2	2	1	0	1	1	0	0	0	0	1	0	0	1	0	0	0	2	NA	1	1	3	5	4	5	4	5	5	4	0	0	0	0	0	0	1	0
466	1	3	2	1	0	1	1	0	1	1	1	0	0	0	0	0	1	0	3	NA	0	1	1	4	4	5	5	5	5	4	1	1	1	0	0	0	0	0
467	2	1	2	1	0	1	1	2	1	1	0	0	0	0	1	0	1	0	2	NA	0	1	1	1	1	4	3	5	5	4	1	1	0	0	0	1	0	0
468	1	3	2	1	0	1	1	2	1	1	0	0	0	1	1	0	1	0	2	NA	0	1	4	5	3	5	4	1	3	1	1	1	1	1	1	0	0	0
469	1	1	2	1	1	1	1	2	1	1	1	0	0	1	1	0	1	0	2	NA	0	1	3	1	5	5	3	5	5	4	1	1	0	1	0	0	0	0
470	2	2	1	1	0	1	1	2	1	0	0	1	1	0	1	0	1	0	4	NA	0	1	1	4	4	5	3	2	5	1	1	1	1	1	0	0	0	0
471	3	2	2	1	0	1	1	NA	0	0	0	0	1	1	1	0	1	0	2	NA	1	1	1	5	4	4	4	2	3	3	0	1	0	1	0	0	0	0
472	2	2	2	1	0	1	0	0	0	0	0	0	0	0	1	0	1	0	5	NA	0	1	5	1	3	5	4	5	5	2	1	0	1	1	1	1	0	0
473	1	1	1	1	0	1	0	NA	0	0	0	0	NA	0	0	0	1	0	1	2	1	1	4	3	3	3	4	5	5	4	1	1	1	1	0	0	0	0
474	2	1	2	1	0	1	0	0	1	0	0	0	0	1	1	0	1	0	2	NA	1	1	3	5	2	5	2	5	5	1	0	0	0	0	0	0	1	0
475	1	1	NA	1	0	1	0	0	1	0	0	0	0	0	0	0	0	0	3	NA	0	1	3	3	3	3	3	3	3	5	0	0	1	0	0	0	0	0
476	2	2	1	1	0	1	0	0	0	0	0	0	0	0	0	0	1	0	1	4	NA	1	1	1	1	5	4	4	5	4	1	0	1	1	0	0	0	0
477	3	1	2	1	0	1	1	2	1	0	1	1	0	0	1	0	0	0	3	NA	0	1	2	2	2	5	3	3	4	4	1	1	1	1	1	1	0	0
478	3	1	2	1	0	1	0	0	0	0	0	0	0	0	1	0	0	0	4	NA	1	1	1	1	4	4	3	4	4	1	1	1	1	1	0	0	0	0
479	2	2	2	1	0	1	0	0	1	0	0	0	0	0	1	0	1	0	2	NA	0	1	3	2	3	4	3	5	5	1	1	1	1	1	0	0	0	0
480	1	1	NA	1	0	1	0	0	1	0	0	0	0	0	0	0	1	0	1	3	0	2	2	2	3	4	3	4	4	3	1	0	1	1	1	0	0	0
481	1	3	1	0	0	1	1	0	1	1	1	0	0	0	0	0	0	0	1	4	0	2	3	1	1	5	4	1	5	4	0	0	0	0	0	0	1	0
482	1	1	1	1	0	1	1	0	1	0	0	0	0	0	0	0	1	0	1	5	0	1	3	4	3	4	5	4	4	4	1	0	0	1	0	0	0	0
483	1	1	1	1	0	1	1	0	0	0	0	0	NA	0	0	0	1	0	2	NA	NA	1	5	5	1	5	4	5	5	4	1	0	0	1	0	0	0	0
484	1	2	1	1	0	1	0	0	0	0	0	0	0	0	1	0	0	0	1	3	1	1	3	4	1	5	3	1	3	1	1	0	1	1	0	0	0	0
485	2	2	2	1	1	1	0	2	1	1	1	0	0	0	1	0	1	0	4	NA	0	1	4	5	2	5	1	5	5	4	1	1	1	1	1	1	0	0
486	3	2	2	1	0	1	0	0	0	0	0	0	0	0	1	0	1	0	2	NA	1	1	3	3	1	5	5	5	5	4	1	1	1	0	0	0	0	0
487	2	1	2	1	0	1	1	0	1	0	0	0	0	0	1	0	1	0	4	NA	1	2	1	4	5	5	4	4	5	1	0	0	1	0	0	0	0	1
488	1	2	2	1	0	1	1	2	1	0	0	0	0	0	1	0	1	0	4	NA	1	1	3	4	3	4	4	3	4	3	0	0	1	1	0	0	0	0
489	3	2	2	1	1	1	0	2	1	0	0	0	1	0	1	0	1	0	4	NA	0	2	1	4	4	4	2	4	5	1	1	1	1	1	0	0	0	0
490	3	1	1	1	0	1	1	0	1	0	0	0	0	0	1	0	0	0	2	NA	1	1	1	4	4	5	5	4	5	3	1	0	1	0	0	0	0	0
491	2	1	2	1	0	1	1	0	1	1	0	0	0	0	1	0	1	0	4	NA	0	1	1	4	5	2	3	5	5	4	0	0	0	1	0	0	0	0
492	1	1	1	1	0	1	1	0	1	1	1	1	0	0	0	0	0	0	2	NA	0	1	3	5	3	4	4	5	5	1	1	0	1	1	0	0	0	0
493	3	1	1	1	1	1	0	2	1	0	0	0	0	0	0	0	1	0	1	3	0	1	1	1	2	4	3	4	5	3	1	0	0	1	0	0	0	0
494	3	2	2	1	1	1	1	0	0	0	0	0	0	0	0	0	0	0	4	NA	1	2	5	5	3	5	4	5	5	2	0	0	1	1	0	0	0	0
495	1	2	1	1	0	1	1	0	0	1	0	0	0	0	0	0	1	0	1	1	0	2	1	4	1	5	3	4	4	4	1	1	1	0	0	0	0	0
496	1	1	2	1	0	1	1	0	1	0	0	0	0	0	1	0	0	0	3	NA	0	2	3	3	2	5	3	4	5	3	1	0	1	1	0	0	0	0
497	3	1	1	1	0	1	0	0	0	0	0	0	0	0	1	0	1	0	3	NA	1	1	1	1	2	2	2	5	5	2	0	1	0	1	0	1	0	0
498	1	1	1	1	0	1	0	0	0	0	0	0	0	0	1	0	0	0	4	NA	0	1	3	2	1	1	3	3	4	4	1	1	0	1	0	0	0	0
499	1	2	2	1	NA	1	1	2	1	0	0	0	0	0	1	0	1	0	4	NA	0	1	4	4	3	5	2	4	4	1	1	1	1	1	0	0	0	0
500	3	1	2	1	0	1	1	2	1	1	0	0	0	0	1	0	0	0	5	NA	0	2	1	1	5	5	2	4	5	3	1	0	1	0	0	0	0	0
501	2	2	1	1	0	1	1	2	1	1	0	0	0	0	1	0	1	0	1	2	0	1	1	2	2	4	2	5	5	1	1	0	0	1	0	0	0	0
502	3	2	2	1	0	1	0	0	0	0	0	0	0	0	1	0	1	0	2	NA	1	1	4	4	5	5	4	4	5	4	0	0	1	1	0	1	0	0
503	2	3	2	1	0	1	1	0	0	0	0	0	0	0	1	0	1	0	5	NA	1	2	4	4	1	5	3	5	5	4	1	1	1	1	1	1	0	0
504	1	2	1	1	0	1	1	2	1	1	0	1	0	0	1	0	1	0	4	NA	0	1	1	4	4	5	3	3	3	4	1	1	1	1	0	0	0	0
505	2	2	2	1	0	1	0	0	1	1	0	0	0	0	1	0	1	0	2	NA	0	2	1	1	5	5	1	4	4	1	1	1	1	1	0	0	0	0
506	1	1	1	1	1	1	1	2	0	1	1	0	0	0	1	0	1	0	3	NA	0	2	1	1	1	5	5	3	3	3	1	1	1	1	0	0	0	0
507	2	1	2	1	0	1	1	0	0	0	0	0	0	0	1	0	0	0	1	1	0	1	5	1	1	4	3	4	4	4	1	0	1	0	0	0	0	0
508	3	3	2	1	0	1	1	0	0	0	0	0	0	0	1	0	1	0	5	NA	1	2	1	5	1	5	5	5	5	5	1	1	1	1	0	0	0	0
509	1	1	2	1	0	1	1	0	0	0	0	0	0	0	0	0	0	0	2	NA	0	1	4	2	4	4	3	4	4	4	1	0	1	0	0	0	0	0
510	3	2	2	1	0	1	1	2	1	0	0	0	0	0	1	0	1	0	5	NA	1	1	1	1	2	4	4	5	3	4	1	0	1	1	0	0	0	0
511	3	2	2	1	1	1	1	2	1	1	0	0	1	0	1	0	1	0	1	4	1	2	5	5	1	4	4	4	4	2	0	0	0	1	0	0	0	0
512	3	2	2	1	0	1	1	2	1	1	0	0	1	0	1	0	0	0	3	NA	1	1	1	1	5	3	2	3	2	3	0	0	0	1	0	0	0	0
513	2	2	2	1	0	1	1	0	0	0	0	0	0	0	1	0	0	0	1	5	0	1	1	4	4	4	3	4	4	1	1	0	1	1	0	0	0	0
514	2	1	1	1	0	1	1	2	1	0	0	0	0	0	1	0	1	0	4	NA	1	1	3	4	5	5	1	4	5	1	1	0	1	1	1	0	0	0
515	3	2	2	1	1	1	0	0	1	0	1	0	0	0	1	0	1	0	3	NA	1	1	4	1	5	5	2	4	5	1	0	0	0	0	0	0	1	0
516	2	3	2	1	1	0	0	0	1	0	0	0	0	0	1	0	0	0	1	2	1	2	1	5	1	5	1	4	4	1	1	0	0	1	0	0	0	0
517	3	2	2	1	0	1	1	0	0	1	0	0	0	0	1	0	0	0	5	NA	0	1	3	1	3	3	3	3	5	5	0	0	0	0	0	0	1	0
518	2	3	2	1	1	1	1	0	1	1	0	0	1	0	1	0	1	0	5	NA	0	1	2	4	4	5	4	4	5	4	1	0	0	1	0	0	0	0
519	2	1	2	1	1	0	0	0	0	1	1	0	0	0	1	0	0	0	4	NA	1	2	4	1	2	5	3	5	5	4	1	1	1	1	1	1	0	0
520	1	1	2	1	0	0	0	0	0	0	0	0	0	0	0	0	0	0	5	NA	0	1	4	2	3	5	2	5	5	2	1	1	1	1	1	1	0	0
521	3	1	1	1	0	0	0	0	0	1	0	0	0	0	0	0	0	0	1	5	1	1	1	1	3	5	5	5	5	4	1	0	1	1	0	0	0	0
522	3	3	2	1	0	0	1	2	1	1	1	0	0	1	1	0	1	0	2	NA	1	2	1	1	5	1	1	3	4	1	1	1	1	1	0	1	0	0
523	2	1	1	1	1	1	1	2	1	1	0	0	NA	0	0	0	1	0	5	NA	0	1	1	3	4	4	3	3	5	2	1	0	1	0	0	0	0	0
524	3	2	2	1	0	1	1	2	0	0	0	0	0	0	1	0	1	0	4	NA	0	1	1	1	3	5	2	1	1	3	0	0	1	1	0	0	0	0
525	3	2	2	1	0	1	0	0	0	1	1	0	0	0	1	0	1	0	5	NA	0	1	4	2	4	4	2	5	5	4	1	1	1	1	1	1	0	0
526	3	3	2	1	0	1	0	0	0	0	0	0	0	1	1	0	1	0	3	NA	1	2	1	1	5	3	2	2	2	4	1	1	1	1	0	0	0	1
527	1	3	1	1	1	1	0	0	1	0	0	0	0	1	1	0	0	0	2	NA	1	1	1	1	2	4	2	3	4	5	1	1	1	1	0	0	0	0
528	2	1	2	0	0	1	0	0	0	0	0	0	0	0	1	0	1	0	2	NA	1	1	1	2	4	5	1	5	5	3	1	1	1	1	0	0	0	1
529	1	1	1	1	0	0	1	2	1	0	0	1	1	0	1	0	1	0	2	NA	1	1	1	1	3	5	1	5	5	4	0	0	1	1	0	0	0	0
530	1	1	1	1	1	1	1	0	1	0	0	0	0	0	0	0	1	0	1	4	0	1	4	5	1	5	4	5	5	3	1	1	1	0	0	0	0	0
531	3	1	1	1	0	1	1	2	1	1	0	0	1	0	1	0	1	0	4	NA	0	2	1	4	3	5	3	5	5	3	0	0	1	1	0	0	0	0
532	1	1	NA	1	0	1	0	0	0	0	0	1	0	0	0	0	1	0	1	5	0	1	1	5	1	5	5	4	4	3	1	1	1	1	0	1	0	0
533	2	1	1	0	1	1	0	0	0	0	0	0	0	0	0	0	0	0	1	1	1	1	4	1	3	3	3	5	5	4	1	0	1	0	1	0	0	0
534	2	1	1	0	0	1	1	0	1	0	0	0	0	0	0	0	1	0	4	NA	0	2	1	1	5	5	5	5	5	4	0	0	1	1	0	0	0	0
535	3	1	1	1	0	1	0	0	0	0	0	0	0	0	1	0	1	0	5	NA	0	1	1	1	3	5	3	5	5	4	1	0	0	1	0	0	0	0
536	1	2	1	0	0	1	1	0	0	0	0	0	0	0	0	0	0	0	1	1	0	1	3	3	3	5	5	4	5	4	1	0	1	1	0	1	0	0
537	1	1	1	1	0	1	1	0	0	0	0	0	1	0	1	0	1	0	3	NA	0	1	1	1	1	5	3	4	4	3	1	1	1	1	0	0	0	0
538	2	2	1	1	0	1	0	0	1	0	0	0	0	0	1	0	1	0	2	NA	0	2	1	1	5	5	4	3	5	4	1	1	1	1	0	0	0	0
539	3	2	2	1	0	1	0	0	1	1	0	0	0	0	0	0	0	0	5	NA	0	1	1	4	4	4	4	2	4	3	1	0	1	1	0	0	0	0
540	1	1	1	1	0	1	1	0	0	1	0	0	0	0	0	0	0	0	2	NA	0	1	1	4	2	5	4	5	5	3	1	1	1	1	0	0	0	0
541	2	2	1	0	0	1	1	0	0	0	0	0	0	0	0	0	0	0	1	5	1	1	3	5	2	5	2	4	4	5	1	0	1	0	0	0	0	0
542	3	2	1	1	0	1	0	0	0	0	0	0	0	0	0	0	0	0	2	NA	1	1	2	1	2	4	2	4	4	4	1	1	1	1	0	1	0	0
543	1	1	1	1	0	0	0	0	0	0	0	0	0	1	0	0	1	0	1	6	NA	1	2	5	4	3	4	4	3	1	1	0	0	0	0	0	0	0
544	2	1	1	1	0	1	1	2	1	0	0	0	0	0	1	0	1	0	5	NA	0	1	1	1	3	5	4	5	5	1	1	0	1	1	1	0	0	0
545	1	1	1	1	0	1	0	0	0	0	0	0	0	0	0	0	0	0	1	1	0	2	4	5	4	5	4	4	4	2	1	0	1	0	0	0	0	0
546	3	2	2	1	0	1	0	0	0	0	0	0	0	0	1	0	1	0	3	NA	0	2	4	2	3	4	3	5	5	1	1	1	1	1	0	0	0	0
547	2	2	2	1	1	1	0	0	1	1	0	0	1	1	1	1	0	0	2	NA	0	2	3	2	4	2	3	5	5	3	1	1	1	1	0	0	0	0
548	1	2	1	1	0	1	0	2	1	0	0	0	0	0	1	0	1	0	2	NA	0	1	1	1	5	4	4	4	4	4	1	0	1	1	0	0	0	0
549	3	2	2	1	1	0	1	2	1	1	0	0	0	0	1	0	1	0	5	NA	0	1	1	3	3	3	2	1	2	1	1	0	1	1	0	0	0	0
550	2	1	2	1	1	1	1	0	0	1	0	0	0	0	1	0	0	0	5	NA	0	1	4	4	4	4	3	5	5	5	0	0	0	1	0	0	0	0
551	2	2	1	1	0	0	0	0	1	1	0	1	0	0	1	0	0	0	2	NA	0	1	5	5	5	5	5	5	5	3	1	1	1	1	1	1	0	0
552	2	1	2	0	1	1	0	0	1	0	0	0	1	0	1	0	0	0	2	NA	1	1	4	1	2	5	3	5	5	2	1	1	1	1	0	0	0	0
553	2	1	1	1	1	1	1	0	1	1	0	0	0	0	1	0	1	0	5	NA	1	1	1	1	1	5	1	5	5	5	1	0	1	1	0	0	0	0
554	3	2	2	1	1	1	0	0	1	0	0	0	0	1	0	0	0	0	5	NA	0	2	4	1	4	4	4	5	5	4	1	1	1	1	0	0	0	0
555	2	1	2	1	0	1	0	0	0	1	0	0	0	0	1	0	1	0	3	NA	1	2	1	4	5	4	1	4	5	1	1	1	1	1	0	0	0	0
556	2	1	1	1	0	1	1	2	1	1	0	0	1	0	0	0	0	0	3	NA	1	2	5	5	2	5	4	5	5	4	1	1	1	1	0	0	0	0
557	2	2	2	0	1	1	0	0	0	0	0	0	0	0	1	0	1	0	4	NA	1	1	1	1	1	1	1	1	1	5	0	0	0	0	0	0	1	0
558	2	3	2	1	1	1	0	0	1	1	1	0	0	0	1	0	1	0	4	NA	0	1	1	2	3	3	4	2	4	1	1	0	1	1	0	1	0	0
559	1	1	1	1	1	1	0	2	1	0	0	0	0	0	0	0	1	0	2	NA	0	1	3	3	3	3	3	4	5	5	0	0	0	0	0	0	1	0
560	2	1	2	1	0	1	1	0	0	1	0	0	0	0	0	0	0	0	2	NA	0	1	3	3	3	4	4	4	5	1	1	1	1	1	0	0	0	0
561	1	2	2	1	0	1	0	0	0	0	0	0	0	0	0	0	1	0	1	6	0	1	1	3	3	5	2	5	5	2	1	0	1	1	0	1	0	0
562	2	1	1	1	0	1	0	0	0	0	0	1	0	0	0	0	0	0	3	NA	0	2	1	2	3	4	2	3	5	4	1	1	1	1	0	0	0	0
563	2	2	2	1	1	1	1	2	0	1	0	0	1	0	1	0	0	0	3	NA	0	1	2	4	4	5	4	4	4	4	1	1	1	1	0	0	0	0
564	2	2	2	0	1	1	1	2	0	0	0	0	0	0	0	0	1	0	1	4	0	2	1	5	1	5	4	5	5	4	0	0	0	0	0	0	1	0
565	1	2	1	1	1	1	0	0	0	1	0	0	0	0	0	0	0	0	3	NA	1	2	1	3	4	3	1	2	2	1	1	1	0	0	0	0	0	0
566	3	2	2	1	0	1	1	0	0	0	0	0	1	1	1	0	0	0	2	NA	0	1	1	5	4	5	4	5	5	1	0	1	0	1	0	0	0	0
567	2	1	1	1	1	1	0	0	0	0	0	0	0	0	0	0	1	0	4	NA	0	2	1	2	5	4	3	3	4	4	1	0	1	1	0	0	0	0
568	1	1	1	1	0	1	0	0	0	0	0	0	0	0	0	0	1	0	2	NA	1	1	1	1	4	4	3	5	5	4	1	1	1	1	0	0	0	0
569	2	1	2	1	0	1	0	0	1	1	0	0	0	0	1	0	1	0	5	NA	1	2	1	3	2	5	2	4	5	3	0	0	1	0	0	0	0	0
570	3	2	2	1	0	1	1	2	1	0	0	1	0	1	0	0	1	0	2	NA	1	2	1	1	5	4	4	5	5	3	1	1	1	1	1	1	0	0
571	2	1	1	1	1	1	1	0	0	0	0	0	NA	0	NA	0	0	0	5	NA	0	1	1	4	5	1	2	4	5	4	1	1	0	1	0	0	0	0
572	3	2	2	1	0	0	0	0	1	1	0	0	0	0	1	0	1	0	3	NA	1	2	1	1	5	3	2	2	5	1	1	0	1	1	0	0	0	0
573	3	3	2	1	1	1	0	0	1	0	0	0	0	0	1	0	0	0	5	NA	1	2	1	2	2	5	2	1	4	2	0	0	1	1	1	0	0	0
574	2	1	2	1	1	1	0	2	1	1	1	0	0	0	1	1	1	1	2	NA	1	1	5	5	1	5	5	5	5	4	1	1	1	1	0	0	0	0
575	2	2	2	1	0	1	0	0	1	1	0	0	0	0	1	0	1	0	2	NA	NA	2	2	3	3	1	1	2	5	4	1	0	1	1	0	0	0	0
576	1	1	1	1	0	1	0	0	1	0	0	0	0	0	0	0	0	0	1	3	1	1	3	4	2	5	2	5	5	1	0	0	0	0	0	0	0	1
577	3	3	2	1	0	1	0	0	0	0	0	0	0	0	0	0	0	0	3	NA	0	2	1	1	5	4	1	1	5	4	1	1	1	1	0	0	0	0
578	2	2	1	0	0	1	1	2	1	0	0	1	1	0	1	0	0	0	1	5	NA	2	1	1	3	5	1	5	5	4	1	1	1	1	1	0	0	0
579	3	1	1	1	0	1	0	0	0	0	0	0	0	0	1	0	1	0	3	NA	0	1	1	1	1	5	5	1	1	4	1	0	0	1	0	0	0	0
580	1	1	1	1	0	1	1	0	1	0	0	0	0	0	0	0	1	0	3	NA	0	2	1	1	3	3	3	2	4	1	1	0	1	1	0	0	0	0
581	2	2	2	1	1	1	0	0	1	1	0	0	1	0	0	0	1	0	3	NA	0	2	1	4	1	5	2	5	4	2	1	0	1	1	0	0	0	0
582	2	1	1	1	0	1	0	0	1	1	0	0	0	0	0	0	1	0	2	NA	1	1	4	1	5	5	1	4	5	4	0	0	1	0	0	0	0	0
583	3	1	2	1	0	1	0	0	0	0	0	0	0	0	0	0	1	0	4	NA	0	1	1	1	1	1	3	5	5	4	1	1	1	1	0	0	0	0
584	2	1	2	0	0	1	1	2	1	1	1	1	1	0	0	0	0	0	3	NA	1	1	1	4	4	5	3	5	5	1	0	0	1	0	0	0	0	0
585	1	2	2	1	0	1	0	0	0	1	0	0	0	0	0	0	0	0	2	NA	0	1	1	3	3	4	3	5	5	1	1	0	1	1	1	0	0	0
586	1	1	1	1	1	1	0	0	0	0	0	0	1	0	1	0	1	0	2	NA	0	1	1	1	2	5	2	4	5	4	1	1	1	1	0	1	0	0
587	2	2	2	1	0	1	1	2	1	0	1	0	0	0	1	0	1	0	1	4	0	1	1	5	5	4	1	3	5	1	1	0	1	0	0	0	0	0
588	1	1	1	1	0	1	1	0	0	0	0	0	0	0	0	0	0	0	2	NA	1	2	1	1	4	4	3	4	4	4	1	0	1	1	0	0	0	0
589	1	1	NA	0	1	1	0	0	0	0	0	0	0	0	1	0	0	0	2	NA	1	1	1	1	1	1	1	1	1	4	0	0	1	0	0	0	0	0
590	3	2	1	1	0	1	1	0	1	0	0	0	0	0	0	0	0	0	1	1	1	1	1	1	2	4	4	4	4	1	1	1	1	1	0	1	0	0
591	2	2	2	0	0	1	0	0	0	0	0	0	0	0	0	0	0	0	2	NA	1	2	1	1	5	3	3	5	5	4	1	0	1	1	0	1	0	0
592	2	2	2	1	0	1	1	0	1	0	0	0	0	0	1	0	0	0	3	NA	0	2	4	4	3	5	3	4	4	2	0	0	1	0	0	0	0	0
593	3	3	2	1	1	1	1	0	1	0	0	0	0	0	0	0	0	0	5	NA	0	2	4	5	4	5	2	1	5	2	0	0	1	1	0	0	0	0
594	1	2	1	1	0	0	1	2	1	0	1	0	1	0	1	0	1	0	3	NA	0	1	4	3	3	5	2	5	5	4	0	1	1	0	0	0	0	0
595	2	1	2	1	0	1	1	2	0	0	0	0	0	0	0	0	1	0	2	NA	1	2	1	3	2	5	2	4	4	1	1	0	1	1	0	0	0	0
596	3	2	2	1	1	1	0	0	0	0	0	0	0	0	0	0	1	0	4	NA	0	1	1	1	5	5	4	5	5	1	1	1	1	1	0	0	0	0
597	3	2	2	1	0	1	1	0	1	0	1	0	1	0	1	0	1	0	2	NA	1	2	1	5	5	5	1	3	2	1	0	0	1	1	0	0	0	0
598	1	2	1	1	0	1	1	2	1	0	1	0	0	1	1	0	1	0	2	NA	1	2	3	2	2	4	1	4	4	3	1	1	1	1	0	0	0	0
599	1	1	1	1	0	1	0	0	0	1	0	0	0	0	1	0	1	0	1	1	0	2	2	1	5	5	2	5	5	2	1	1	1	1	0	1	0	1
600	2	2	2	1	0	1	1	2	1	1	0	0	0	0	1	0	0	0	2	NA	0	2	5	5	5	5	4	5	5	5	1	0	1	0	0	0	0	0
601	1	1	1	1	0	1	1	2	1	0	0	1	0	0	0	0	1	0	2	NA	0	1	1	1	4	3	3	3	3	4	1	1	1	1	0	0	0	0
602	2	2	2	0	0	1	0	0	1	1	1	0	0	0	1	0	1	0	4	NA	0	1	1	1	4	5	4	5	5	4	1	0	1	1	0	0	0	0
603	2	1	2	1	0	1	0	0	0	1	0	0	0	0	1	0	1	0	4	NA	0	2	1	1	4	4	1	5	5	4	1	1	1	1	0	0	0	0
604	1	1	2	1	0	1	0	0	0	0	0	0	0	0	0	0	0	0	1	1	1	1	4	3	2	4	4	5	5	3	1	0	1	1	1	0	0	0
605	3	1	1	1	1	1	0	2	1	1	0	0	1	0	0	0	1	0	4	NA	0	2	2	1	2	3	4	4	4	1	1	0	1	1	0	0	0	0
606	1	2	1	1	0	1	0	0	1	0	0	0	0	0	0	0	1	0	2	NA	1	2	1	3	2	5	4	4	5	1	1	1	1	1	0	0	0	0
607	2	2	2	0	0	0	1	0	1	0	0	0	0	0	1	0	1	0	4	NA	1	2	1	1	3	5	5	5	5	3	1	0	1	1	0	0	0	0
608	1	2	2	1	0	1	0	0	0	0	0	0	0	0	1	0	1	0	2	NA	1	1	4	3	2	4	3	5	5	4	1	0	1	0	0	0	0	0
609	1	2	1	1	1	1	0	NA	0	1	0	0	0	0	0	0	1	0	3	NA	0	2	1	1	5	5	3	1	5	3	0	0	0	0	0	0	1	0
610	1	1	1	1	0	1	1	0	0	0	0	0	0	0	1	0	1	0	1	6	0	1	3	1	1	5	2	5	5	4	1	1	1	1	0	0	0	0
611	2	1	1	1	1	1	0	0	0	0	0	0	0	0	1	0	0	0	2	NA	0	1	4	2	5	3	5	1	4	4	0	0	1	0	0	0	0	0
612	3	3	2	1	1	0	1	2	1	1	0	0	0	0	0	0	1	0	4	NA	0	1	1	4	4	4	3	5	5	1	1	0	1	0	0	0	0	0
613	2	3	2	1	1	0	0	0	0	0	0	0	0	0	1	0	1	0	3	NA	0	1	1	4	4	4	3	5	5	3	1	1	1	1	1	0	0	0
614	2	2	2	1	0	1	0	0	0	0	0	0	0	0	1	0	1	0	3	NA	1	2	1	1	3	5	1	5	5	2	1	1	1	1	0	0	0	0
615	2	1	2	1	0	1	1	0	1	0	0	0	0	0	1	0	0	0	5	NA	0	1	3	2	2	4	4	4	5	3	1	1	1	0	0	0	0	0
616	1	1	2	1	0	1	1	2	1	1	1	0	0	0	1	0	0	0	5	NA	0	2	2	1	1	4	3	4	3	2	1	0	1	1	0	0	0	0
617	1	2	1	1	0	1	1	0	1	0	0	0	0	0	0	0	1	0	1	2	0	2	1	1	5	5	5	3	5	4	1	1	1	1	1	0	0	0
618	1	2	2	1	0	1	0	0	0	0	0	0	0	0	1	0	1	0	3	NA	0	1	5	2	2	4	4	5	5	1	1	0	1	1	0	0	0	0
619	2	2	2	1	1	1	0	0	0	1	0	0	1	0	0	0	1	0	4	NA	1	2	1	1	5	4	3	1	4	3	1	0	1	1	0	0	0	0
620	1	1	1	0	0	1	1	2	1	0	0	0	0	0	1	0	1	0	1	1	0	2	1	3	1	3	3	3	4	4	1	1	1	1	1	0	0	0
621	2	2	2	1	0	1	0	2	1	0	0	0	0	0	0	0	1	0	4	NA	0	2	1	4	2	4	4	4	4	3	1	1	1	1	0	0	0	0
622	2	1	1	1	1	1	0	0	0	0	0	0	0	0	1	1	1	1	4	NA	1	2	5	1	2	5	5	5	5	3	1	0	0	1	0	0	0	0
623	1	1	1	1	0	1	0	0	0	0	0	0	0	0	1	0	1	0	2	NA	0	2	3	3	3	4	4	5	5	4	1	1	1	1	0	1	0	0
624	2	2	1	1	0	0	0	2	1	0	0	0	1	0	1	0	1	0	5	NA	1	2	4	3	2	4	4	4	4	4	1	1	1	1	0	0	0	0
625	2	2	2	1	0	1	0	0	1	1	0	0	0	0	0	0	1	0	3	NA	0	1	1	1	3	5	3	5	5	1	1	1	0	0	1	0	0	0
626	1	1	2	1	0	1	1	0	1	1	1	0	0	0	0	0	1	0	4	NA	0	1	1	5	1	5	5	5	5	3	1	1	1	1	1	0	0	0
627	2	1	2	1	0	1	1	0	0	1	1	0	0	0	1	0	0	0	3	NA	0	2	1	2	4	4	2	4	4	1	1	1	1	1	0	0	0	0
628	3	1	1	1	1	1	1	2	1	0	0	0	0	0	0	0	0	0	5	NA	0	2	5	5	5	5	5	5	5	1	1	1	1	1	0	1	0	0
629	2	1	2	0	0	0	1	0	0	0	0	1	0	0	1	0	1	0	2	NA	0	1	1	1	5	3	2	5	5	4	0	0	1	0	0	0	0	0
630	2	2	2	1	0	1	1	0	1	0	0	0	0	0	1	0	1	0	2	NA	1	2	1	1	2	5	1	1	2	4	1	1	1	1	0	1	0	0
631	1	1	1	1	1	1	0	0	0	0	0	0	0	0	1	0	0	0	2	NA	0	1	3	3	3	3	3	3	3	5	0	0	1	0	0	0	0	0
632	1	2	2	1	0	1	1	0	1	0	1	0	0	0	0	0	0	0	4	NA	0	2	1	1	5	5	2	3	5	4	1	1	1	1	0	0	0	0
633	2	1	2	1	0	1	1	2	1	1	1	0	1	0	1	0	1	0	2	NA	1	1	3	2	3	4	3	4	4	4	1	1	1	1	1	0	0	0
634	1	2	2	1	0	1	1	0	1	0	0	0	0	0	1	0	1	0	2	NA	1	2	1	1	2	4	2	3	5	3	0	0	1	1	0	0	0	0
635	2	2	2	1	0	1	0	0	1	0	1	0	0	0	1	0	1	0	2	NA	0	1	1	3	4	4	4	4	4	1	1	0	1	0	0	0	0	0
636	2	1	1	0	1	0	0	0	0	0	0	0	0	0	0	0	0	0	5	NA	0	2	1	1	5	5	5	5	5	1	0	0	0	1	0	0	0	0
637	1	2	2	1	1	1	1	2	1	0	0	0	0	0	0	0	1	0	4	NA	0	2	4	5	1	5	5	5	5	1	1	1	1	1	0	0	0	0
638	2	3	2	1	1	1	0	0	1	1	1	0	1	1	1	0	1	0	4	NA	1	2	1	4	2	4	1	2	4	4	0	0	1	1	0	0	0	0
639	2	1	1	1	0	1	1	2	1	1	0	0	0	0	1	0	0	0	4	NA	0	1	1	3	4	5	4	4	5	1	1	0	1	1	0	1	0	0
640	2	3	2	1	0	1	1	2	1	0	0	0	1	0	1	0	1	0	4	NA	0	2	4	4	5	5	3	4	5	3	1	0	1	0	0	0	0	0
641	2	3	2	1	0	1	0	0	0	0	0	0	1	0	0	0	0	0	3	NA	0	1	1	3	3	4	3	5	3	3	0	0	0	0	0	0	0	1
642	1	1	NA	1	0	1	1	0	0	1	0	0	0	0	1	0	0	0	2	NA	1	1	2	1	2	5	4	5	5	3	1	0	1	1	0	0	0	0
643	1	2	1	1	0	1	0	0	1	0	0	0	0	0	0	0	0	0	1	1	0	1	3	4	2	4	3	3	3	3	1	0	0	0	0	0	0	0
644	1	1	1	0	0	1	0	0	0	0	0	0	0	0	0	0	0	0	4	NA	0	1	3	3	3	3	3	3	4	4	1	0	1	1	0	0	0	0
645	1	1	2	1	0	1	1	0	1	0	1	0	0	1	1	1	1	0	4	NA	0	1	4	5	1	5	5	5	5	1	1	0	1	1	0	0	0	0
646	1	2	2	1	1	1	0	0	1	0	0	0	0	0	0	0	1	0	5	NA	0	1	1	1	5	4	3	5	5	1	1	1	1	1	0	0	0	0
647	2	2	2	1	0	1	0	0	1	0	0	0	0	0	0	0	1	0	2	NA	0	1	1	4	3	4	5	5	5	1	1	1	1	1	0	1	0	0
648	3	2	2	1	0	1	1	0	1	1	1	0	0	0	0	0	0	0	5	NA	0	1	3	4	4	4	4	4	4	NA	1	0	1	1	0	0	0	0
649	3	1	2	1	0	1	0	0	0	0	0	0	0	0	1	0	0	0	5	NA	1	2	1	2	4	4	3	4	5	4	1	0	1	1	0	0	0	0
650	1	1	1	1	0	1	0	0	0	0	0	0	0	0	1	0	0	0	2	NA	0	1	1	4	3	5	3	5	5	3	1	0	1	1	0	0	0	0
651	2	1	2	1	0	1	0	2	1	0	0	0	0	0	1	0	1	0	3	NA	0	1	1	1	2	4	4	5	5	2	1	1	1	1	1	1	0	0
652	1	1	1	1	1	1	0	0	1	0	0	1	0	0	0	0	1	0	1	1	0	2	1	1	5	3	3	2	4	1	1	0	1	0	0	0	0	0
653	1	1	1	1	0	1	1	2	1	1	0	0	0	0	1	0	0	0	1	5	0	2	1	1	5	5	1	2	4	3	1	1	1	1	1	1	0	0
654	3	2	2	1	1	1	1	2	1	1	1	0	0	0	0	0	1	0	5	NA	0	2	1	3	5	4	5	2	4	1	1	0	1	1	1	0	0	0
655	1	1	1	1	0	1	1	NA	0	1	0	0	0	0	0	0	1	0	4	NA	0	2	5	5	1	5	5	5	5	4	1	0	1	1	0	0	0	0
656	3	1	2	1	0	1	1	0	0	0	0	0	0	0	0	0	0	0	3	NA	1	1	1	1	4	1	1	1	3	1	0	0	1	0	0	0	0	0
657	2	1	2	0	1	1	1	0	1	1	0	0	0	0	1	0	1	0	4	NA	0	2	1	3	4	3	2	3	4	4	0	0	0	0	0	0	1	0
658	2	2	2	0	1	1	0	2	1	0	0	0	0	0	1	0	0	0	3	NA	1	2	1	4	2	5	1	2	2	4	0	0	1	1	0	0	0	0
659	2	2	2	1	0	1	0	2	1	1	1	0	0	1	1	0	1	0	2	NA	1	2	1	5	3	4	3	2	5	1	1	0	1	1	0	0	0	0
660	3	2	2	1	0	1	0	2	0	0	0	0	0	0	0	0	0	0	5	NA	0	2	1	1	4	5	3	5	5	2	0	0	0	0	0	0	1	0
661	2	1	2	1	0	1	0	0	0	0	0	0	0	0	1	0	0	0	1	1	0	1	4	4	5	5	5	5	5	4	0	0	0	0	0	0	1	0
662	1	2	1	0	0	1	0	0	1	0	0	0	0	0	0	0	0	0	3	NA	1	1	1	1	5	4	3	2	4	4	1	1	1	1	0	1	0	0
663	1	1	2	1	1	1	1	0	1	1	0	0	0	0	1	0	1	0	5	NA	1	1	1	4	2	5	2	5	5	4	0	1	1	0	0	0	0	0
664	1	2	1	1	0	1	1	0	0	1	1	0	0	0	1	0	0	0	2	NA	0	2	1	3	1	5	4	5	5	4	1	0	1	1	0	0	0	0
665	2	1	2	1	0	1	1	0	1	1	1	0	0	1	1	0	1	0	2	NA	1	2	1	3	1	5	1	2	4	1	1	1	1	1	0	0	0	0
666	1	1	1	1	0	1	1	0	1	1	0	0	0	0	0	0	1	0	2	NA	0	2	5	1	5	5	5	5	5	3	1	1	1	1	1	1	0	0
667	1	3	1	1	0	1	1	0	0	0	0	0	0	0	1	0	1	0	4	NA	1	2	5	5	5	1	3	4	5	1	1	0	0	0	0	0	0	0
668	2	1	1	1	0	0	0	0	0	0	0	0	0	NA	0	1	1	1	2	NA	1	2	3	1	3	5	5	5	5	4	0	1	1	0	0	0	0	0
669	1	1	1	1	0	1	0	NA	1	1	0	0	1	0	0	0	0	0	1	4	0	1	4	4	2	5	3	5	5	3	1	1	1	1	0	1	0	0
670	3	1	1	1	0	1	0	0	1	0	0	0	0	0	1	0	1	0	5	NA	1	2	1	1	1	5	4	5	5	4	1	0	1	1	0	0	0	0
671	1	2	1	1	0	1	0	0	0	0	0	0	0	0	0	0	0	0	1	1	0	2	2	4	2	5	4	5	5	4	1	1	1	1	0	0	0	0
672	2	1	1	1	1	0	1	2	1	1	1	0	0	0	1	0	1	0	3	NA	0	1	1	1	1	5	1	5	5	4	1	1	0	1	0	0	0	0
673	3	1	1	0	0	0	0	0	0	0	0	0	0	0	0	0	0	0	2	NA	1	1	5	2	2	1	1	1	1	5	0	0	0	0	0	0	1	0
674	1	2	2	1	0	1	0	0	1	1	0	0	0	0	0	0	0	0	2	NA	0	1	3	5	1	1	3	1	5	4	1	0	1	0	0	0	0	0
675	3	3	2	1	0	1	0	0	1	1	0	0	0	0	0	0	1	0	5	NA	0	2	1	2	3	4	4	4	5	1	0	0	1	0	0	0	0	0
676	2	1	1	1	0	0	1	0	0	1	1	0	0	0	1	0	1	0	1	4	1	2	5	4	2	5	2	4	4	5	1	1	1	0	0	0	0	0
677	1	2	2	1	0	1	1	0	1	1	1	0	0	0	0	0	1	0	1	4	0	2	5	1	4	5	3	3	3	1	1	1	1	1	1	0	0	0
678	2	2	2	1	0	1	0	0	0	1	0	0	0	0	1	0	1	0	2	NA	0	2	3	1	3	3	4	5	5	4	1	1	1	0	0	1	0	0
679	3	2	2	1	0	1	1	2	0	0	0	0	1	0	1	0	1	0	5	NA	1	2	5	5	4	5	1	5	5	3	1	1	1	1	0	0	0	0
680	1	2	1	1	0	1	1	0	0	1	0	0	0	0	1	0	0	0	2	NA	1	1	2	4	3	4	5	2	5	4	1	1	1	1	0	0	0	0
681	3	2	2	1	1	1	1	0	0	1	0	0	0	0	0	0	1	0	5	NA	1	1	1	4	4	4	4	4	5	4	0	1	0	0	0	0	0	0
682	1	2	1	1	1	1	0	0	1	0	0	0	0	0	1	0	0	0	3	NA	1	1	1	2	1	4	5	5	5	4	1	1	1	1	1	0	0	0
683	1	1	2	1	0	1	0	0	1	1	0	0	0	0	0	0	1	0	1	2	0	1	2	4	1	5	4	5	5	3	1	0	1	1	0	0	0	0
684	2	2	2	1	0	1	1	2	1	0	0	1	0	0	0	0	1	0	3	NA	0	1	4	5	2	4	4	3	3	1	0	1	1	1	0	0	0	0
685	1	2	1	1	0	1	1	0	0	0	0	0	0	0	1	0	1	0	2	NA	1	1	1	5	1	5	1	5	3	1	1	0	1	0	0	0	0	0
686	2	1	2	1	0	1	0	0	0	0	0	0	0	0	1	0	1	0	2	NA	1	2	1	1	5	3	1	3	5	4	1	0	1	1	1	0	0	0
687	1	1	2	1	0	1	0	0	1	1	0	0	0	1	1	0	1	0	2	NA	1	1	5	1	1	5	3	5	5	4	0	0	0	0	0	0	1	0
688	2	2	2	1	0	1	1	0	1	1	1	0	0	0	1	0	1	0	5	NA	1	1	1	2	5	2	2	5	5	2	1	1	1	1	1	1	0	0
689	1	1	1	1	0	1	1	2	1	1	1	0	1	0	0	0	1	0	2	NA	0	1	1	1	4	4	3	4	4	3	1	1	1	1	1	1	0	0
690	3	3	2	1	1	1	1	0	0	0	0	0	0	0	1	0	1	0	4	NA	1	1	4	2	4	4	2	5	5	4	0	0	0	0	0	0	1	0
691	1	1	2	1	0	1	0	0	0	0	0	0	0	0	0	0	1	0	2	NA	0	1	3	3	2	4	3	3	3	3	0	0	1	0	0	0	0	0
692	1	1	2	1	0	1	1	0	0	0	0	0	0	0	0	0	1	0	1	3	1	1	4	4	2	4	5	5	5	4	0	0	1	1	0	0	0	0
693	2	2	2	1	0	1	1	0	0	0	0	1	0	0	1	0	1	0	1	3	1	2	1	1	5	5	5	4	5	1	1	1	1	1	0	0	0	0
694	1	1	2	1	0	1	1	2	1	1	1	1	1	0	1	0	0	0	2	NA	1	1	4	2	4	5	5	5	5	3	1	0	0	1	0	0	0	0
695	3	1	1	1	0	1	1	0	0	0	0	0	0	0	0	0	1	0	3	NA	0	2	1	1	5	5	2	5	5	2	1	1	1	1	0	0	0	0
696	2	2	2	1	0	1	1	2	1	1	1	0	0	0	1	0	1	0	3	NA	1	1	1	3	4	2	1	4	4	1	1	1	1	1	0	0	0	0
697	1	1	2	1	0	1	0	2	0	0	0	0	0	0	1	0	1	0	1	2	0	2	1	4	5	5	5	5	5	3	1	1	1	1	0	0	0	0
698	2	2	2	1	0	0	1	2	1	1	0	0	0	0	0	0	0	0	5	NA	0	1	1	3	4	5	3	3	3	1	1	0	1	0	0	0	0	0
699	2	2	2	1	0	1	0	0	0	0	0	0	0	0	1	0	1	0	1	3	0	1	1	3	4	4	3	5	5	4	1	0	1	0	0	0	0	0
700	2	1	1	0	0	1	1	0	0	0	0	0	1	0	0	0	1	0	4	NA	0	1	3	1	3	4	2	4	4	1	1	0	1	1	0	0	0	0
701	1	1	1	1	0	1	0	0	0	0	0	0	0	0	1	0	1	0	1	0	1	2	3	2	3	3	5	4	4	1	0	0	1	0	0	0	0	0
702	1	1	1	1	0	0	1	NA	1	1	0	0	0	0	0	0	0	0	1	3	0	1	1	5	1	5	5	5	5	1	0	0	1	1	0	0	0	0
703	2	2	2	1	1	0	0	0	1	1	0	0	0	0	1	0	1	0	1	3	0	2	1	4	2	5	5	5	5	3	1	1	1	1	1	0	0	0
704	2	1	2	1	0	1	1	2	1	1	0	0	0	0	1	0	0	0	2	NA	0	1	3	2	2	2	3	4	5	4	1	1	1	1	0	0	0	0
705	2	1	2	1	0	1	1	2	1	1	0	0	0	0	1	0	1	0	1	0	0	2	1	2	3	5	3	2	4	4	1	0	1	1	0	0	0	0
706	2	1	2	1	0	1	0	2	0	0	0	0	0	0	1	0	1	0	2	NA	1	2	1	1	5	1	1	3	3	3	1	1	1	1	0	0	0	0
707	2	2	2	1	0	1	1	2	1	0	0	0	1	0	0	0	0	0	3	NA	0	1	1	1	4	3	3	4	4	3	1	0	1	1	0	0	0	0
708	1	1	1	1	0	1	1	0	0	0	0	0	0	0	1	0	0	0	1	5	0	1	3	2	4	3	4	4	3	4	1	0	1	1	0	1	0	0
709	2	1	2	1	0	1	1	0	0	0	0	0	0	0	1	0	1	0	5	NA	1	2	1	1	3	5	2	5	5	3	1	1	1	1	1	0	0	0
710	2	2	2	1	0	1	1	2	1	1	0	0	1	0	0	0	1	0	2	NA	0	2	5	5	3	5	5	5	5	4	1	0	0	1	0	0	0	0
711	2	1	2	1	0	1	0	0	0	0	0	0	0	0	0	0	0	0	4	NA	1	1	1	2	2	4	5	3	3	4	1	1	0	1	0	0	0	0
712	1	1	1	1	0	1	1	0	0	0	0	0	0	0	1	0	0	0	2	NA	0	2	2	1	2	5	1	5	5	4	1	0	1	1	0	0	0	0
713	2	1	1	1	0	1	1	0	0	1	0	0	1	0	1	0	1	0	5	NA	0	1	4	3	4	5	4	3	3	2	0	0	1	1	0	0	0	0
714	3	3	2	1	0	1	0	0	1	0	0	0	0	0	0	0	1	0	5	NA	0	2	1	1	5	3	1	3	3	1	0	0	1	1	0	0	0	0
715	3	1	1	1	0	1	1	2	0	0	0	0	1	0	0	0	1	0	3	NA	0	2	1	1	5	4	1	3	3	1	0	0	1	1	0	0	0	0
716	2	1	2	1	0	1	0	0	0	0	0	0	0	0	1	0	1	0	4	NA	1	1	1	1	1	1	1	3	1	4	1	0	1	1	0	0	0	0
717	2	1	1	1	0	1	0	0	1	0	0	0	0	0	1	0	0	0	4	NA	1	1	1	3	4	4	4	5	5	3	1	0	1	1	0	0	0	0
718	1	1	1	1	0	1	1	0	0	1	1	0	0	1	1	0	0	0	2	NA	1	1	5	4	3	5	4	5	5	4	0	0	0	0	0	0	1	0
719	2	3	2	1	0	1	1	2	1	0	0	0	0	0	1	0	1	0	1	3	0	2	1	5	3	3	4	5	5	1	0	1	0	0	0	0	0	0
720	1	1	2	1	0	1	0	0	1	1	0	0	0	0	1	0	1	0	5	NA	0	1	2	5	3	5	3	4	4	4	1	1	1	1	0	0	0	0
721	2	2	2	1	0	1	1	0	0	0	0	0	NA	0	1	0	1	0	1	4	1	2	5	3	1	5	4	5	5	4	0	0	1	0	0	0	0	0
722	1	1	1	1	1	1	0	0	1	1	1	0	1	0	0	0	0	0	1	1	0	1	3	3	2	4	4	5	5	3	1	0	1	1	0	0	0	1
723	3	2	2	1	1	1	1	0	0	0	0	0	0	1	0	0	1	0	3	NA	0	1	1	5	3	4	1	4	4	3	1	1	1	1	0	0	0	0
724	2	2	1	1	1	1	1	2	1	0	0	0	0	0	0	0	0	0	5	NA	0	2	4	3	1	5	2	5	5	1	1	1	1	1	0	0	0	0
725	1	1	1	1	0	1	0	0	0	0	0	0	0	0	1	0	0	0	3	NA	1	2	2	1	2	1	1	1	1	1	0	1	0	0	0	0	0	0
726	2	2	2	1	1	0	0	0	1	1	1	0	0	0	1	0	1	0	2	NA	1	1	2	2	5	2	2	3	5	4	1	1	1	1	0	0	0	0
727	2	2	2	1	0	1	0	0	0	1	0	0	0	0	1	0	0	0	4	NA	1	2	1	1	3	3	2	4	4	4	0	0	1	1	0	0	0	0
728	2	1	1	0	0	1	0	0	0	0	0	0	0	0	0	0	1	0	1	1	1	1	1	5	5	5	5	3	5	4	1	0	1	1	1	0	0	0
729	1	1	1	1	0	1	0	0	0	0	0	0	0	0	0	0	0	0	1	6	0	1	3	3	3	3	3	4	5	4	1	0	1	0	0	0	0	0
730	2	3	2	1	0	1	0	2	0	0	0	0	0	0	0	0	0	0	4	NA	1	2	1	1	1	5	1	5	5	1	1	1	0	1	0	0	0	0
731	2	1	1	1	0	1	1	0	0	0	0	0	0	0	0	0	0	0	5	NA	0	2	5	5	5	5	2	4	5	4	1	1	1	0	0	0	0	0
732	2	1	1	1	1	1	0	2	1	1	0	0	0	0	0	0	0	0	3	NA	1	1	1	3	4	3	3	2	3	4	0	0	0	1	0	0	0	1
733	2	2	2	1	0	1	1	0	0	1	0	0	0	0	1	0	1	0	2	NA	0	1	4	1	4	4	4	3	4	5	0	0	0	0	0	0	1	0
734	1	2	1	1	0	1	0	0	0	0	0	0	NA	0	0	0	0	0	1	3	0	2	2	1	3	3	1	4	5	3	1	1	1	1	1	1	0	0
735	2	1	2	1	0	1	1	2	1	0	0	0	0	0	1	0	0	0	5	NA	0	1	4	5	1	5	4	3	4	1	0	0	0	0	0	0	1	0
736	1	1	1	0	0	1	0	0	0	0	0	0	0	0	0	0	1	0	2	NA	0	1	5	5	3	5	5	4	4	4	0	0	0	1	0	0	0	0
737	2	2	1	1	0	1	0	2	0	0	0	0	0	0	1	0	0	0	4	NA	0	2	4	4	1	5	1	5	4	2	1	1	1	0	0	0	0	0
738	1	1	1	1	0	1	1	0	1	0	0	0	0	1	1	0	1	0	2	NA	1	2	1	4	5	4	1	2	5	3	1	1	1	1	0	1	0	0
739	2	1	1	0	0	1	0	0	0	1	1	0	0	0	0	0	0	0	2	NA	0	2	1	5	1	5	4	5	5	2	0	1	1	0	0	0	0	0
740	2	2	2	1	1	1	0	0	1	0	0	0	0	0	1	0	1	0	1	1	0	1	3	4	2	4	2	5	5	3	1	0	1	1	0	0	0	0
741	3	2	2	1	1	1	0	0	1	0	0	0	0	0	1	0	1	0	3	NA	1	1	1	5	4	5	2	5	5	1	0	1	0	0	0	0	0	0
742	3	2	2	1	1	1	1	0	0	0	0	0	0	0	1	0	1	0	3	NA	0	1	1	4	4	4	2	4	4	3	1	0	1	1	0	0	0	0
743	2	2	2	1	0	1	0	0	0	0	0	0	0	0	1	0	1	0	4	NA	1	2	4	4	2	5	3	2	2	1	1	0	1	1	0	0	0	1
744	1	2	2	1	0	1	1	2	1	1	0	0	0	0	0	0	1	0	1	6	0	2	4	3	3	5	4	5	5	3	1	1	1	1	1	1	0	0
745	1	1	1	1	0	1	0	0	1	0	0	0	0	0	0	0	0	0	2	NA	0	1	3	3	3	4	3	4	4	1	0	1	1	1	0	1	0	0
746	2	1	2	1	0	1	0	0	0	0	0	0	0	0	1	0	1	0	2	NA	0	1	1	1	5	5	3	5	3	4	1	1	1	1	0	0	0	0
747	3	1	2	1	0	1	0	0	0	0	0	0	0	0	0	0	0	0	1	4	0	1	2	2	3	3	2	2	5	4	0	0	0	0	0	0	1	0
748	2	1	1	1	0	1	1	2	0	1	1	0	0	1	1	0	1	0	3	NA	0	1	1	1	5	5	3	5	5	1	1	0	0	1	0	0	0	0
749	3	3	2	1	0	1	1	NA	1	1	0	0	0	0	0	0	1	0	2	NA	1	1	3	5	4	4	4	4	5	1	0	0	0	0	0	0	1	0
750	1	1	1	1	1	1	0	0	1	0	0	0	0	0	0	0	1	0	3	NA	1	1	1	4	5	3	3	5	5	1	0	0	1	0	0	0	0	0
751	3	2	2	1	0	1	1	2	1	0	0	0	0	1	1	0	0	0	3	NA	1	1	2	4	3	4	2	3	5	1	1	1	1	1	1	1	0	0
752	3	2	2	1	0	1	1	0	0	1	0	0	0	0	1	0	1	0	3	NA	1	2	1	5	3	3	4	3	5	3	1	1	1	1	1	0	0	0
753	1	1	2	1	0	1	1	0	0	1	0	0	0	0	1	0	1	0	5	NA	0	1	5	5	1	5	5	5	5	4	0	0	0	0	0	0	1	0
754	3	1	2	1	0	1	0	0	1	1	0	0	0	0	1	0	0	0	3	NA	0	1	2	3	4	5	2	3	4	4	1	1	1	0	0	0	0	0
755	2	2	2	1	1	1	1	0	0	0	0	0	0	0	1	0	1	0	1	4	0	2	1	3	4	4	4	5	5	3	1	1	0	1	0	0	0	0
756	2	2	2	1	0	1	1	0	1	0	0	0	0	0	0	0	1	0	5	NA	1	2	1	1	3	5	4	2	5	4	1	1	1	1	0	0	0	0
757	2	2	2	1	1	1	1	0	0	1	0	0	0	0	1	0	0	0	2	NA	0	2	2	3	2	4	2	2	5	4	0	0	0	0	0	0	1	0
758	1	1	1	1	1	1	1	0	1	0	0	0	0	0	0	0	0	0	3	NA	0	1	2	2	3	4	2	5	5	1	0	1	1	1	0	0	0	0
759	3	2	2	1	0	1	0	2	1	1	0	0	0	0	0	0	1	0	5	NA	0	1	2	2	4	5	4	4	5	1	1	0	1	1	0	0	0	0
760	2	1	1	1	1	0	0	0	1	0	0	0	1	0	0	0	1	0	2	NA	1	2	1	1	2	2	1	5	5	3	1	0	0	1	0	1	0	0
761	1	2	1	1	0	1	1	0	0	0	0	0	0	0	1	0	0	0	2	NA	1	2	4	4	3	5	2	4	5	1	0	0	1	1	0	0	0	0
762	2	1	1	1	0	1	1	0	1	0	0	0	0	0	1	0	0	0	4	NA	0	1	3	2	4	2	2	2	4	3	1	0	1	1	0	0	0	0
763	2	2	1	1	0	1	1	2	1	1	0	0	0	0	1	0	1	0	2	NA	1	1	2	5	4	4	1	5	5	3	1	1	1	1	0	1	0	0
764	2	1	2	1	0	1	1	0	1	1	0	0	0	0	0	0	0	0	2	NA	1	1	5	4	5	5	4	4	5	1	0	0	0	0	0	0	1	0
765	2	2	2	1	0	1	1	2	1	1	0	0	0	1	1	1	1	0	2	NA	1	2	1	3	5	4	1	1	4	3	1	1	1	1	0	0	0	0
766	1	1	1	1	0	1	1	2	0	0	0	0	0	0	0	0	1	0	5	NA	0	1	4	4	3	4	4	4	5	4	1	0	1	1	0	0	0	0
767	1	1	1	1	0	1	1	NA	0	0	0	0	0	0	0	0	1	0	1	4	1	2	4	4	4	5	4	5	5	4	1	1	1	1	0	0	0	0
768	1	2	1	1	0	1	0	0	0	0	0	0	0	1	1	0	0	0	3	NA	1	2	2	1	3	4	2	3	3	2	1	1	1	0	0	0	0	0
769	1	2	1	1	0	1	1	0	1	0	0	0	NA	0	1	0	0	0	2	NA	1	1	5	5	1	5	3	5	5	4	1	0	1	1	0	0	0	0
770	2	1	1	1	0	1	1	0	1	1	1	0	0	0	1	0	0	0	2	NA	0	1	1	1	3	5	4	5	5	4	1	1	1	1	0	0	0	0
771	2	1	1	1	1	1	0	0	0	0	0	0	0	0	0	0	0	0	5	NA	0	1	5	1	2	3	4	5	5	3	1	1	1	1	0	0	0	0
772	2	2	2	1	1	1	1	0	0	0	0	0	0	0	0	0	0	0	2	NA	0	2	2	5	5	5	4	4	4	3	0	0	1	0	0	0	0	0
773	2	2	2	1	0	1	0	0	0	0	0	0	1	0	0	0	1	0	3	NA	0	2	1	1	5	5	2	5	5	1	1	1	1	0	0	0	0	0
774	1	1	1	1	0	1	0	0	0	0	0	0	0	0	0	0	1	0	1	3	0	1	2	1	2	5	5	4	4	2	1	1	1	1	0	0	0	0
775	3	2	1	1	1	1	0	0	1	0	0	0	0	0	0	0	0	0	5	NA	0	1	4	4	4	4	4	5	5	1	1	1	1	1	0	0	0	0
776	1	1	1	1	0	1	1	0	0	0	0	0	0	0	0	0	1	0	1	1	0	1	4	1	2	4	4	4	4	3	1	1	0	0	1	0	0	0
777	1	1	2	1	0	1	1	0	0	0	0	0	0	0	1	0	1	0	3	NA	1	2	2	4	4	5	4	5	5	4	1	0	1	1	0	0	0	0
778	2	1	2	1	0	1	0	0	1	1	1	0	0	0	1	0	0	0	2	NA	0	1	4	3	1	5	4	4	5	4	1	0	1	0	0	0	0	0
779	2	2	1	1	0	1	0	0	1	0	0	0	0	0	0	0	1	0	1	4	0	1	4	4	1	5	1	3	5	1	0	0	0	0	0	0	1	0
780	2	2	2	1	0	1	0	0	0	0	0	0	1	0	1	0	1	0	4	NA	0	1	1	1	4	4	5	3	5	3	1	1	1	1	0	0	0	0
781	2	1	2	1	0	1	1	2	0	1	1	0	1	0	1	0	0	0	5	NA	0	1	1	2	2	5	3	5	5	3	0	0	1	1	0	0	0	0
782	1	1	2	1	0	1	1	0	1	0	0	0	0	0	1	0	0	0	3	NA	0	2	1	1	3	4	5	5	5	4	1	1	1	1	0	0	0	0
783	3	1	2	1	1	1	1	2	1	0	0	0	0	0	1	0	0	0	5	NA	0	2	1	1	5	4	5	4	5	1	1	0	0	1	0	0	0	0
784	2	2	2	1	0	1	1	0	1	0	0	0	0	0	1	0	1	0	4	NA	0	1	3	4	2	4	4	5	5	3	1	0	1	1	0	0	0	0
785	3	1	2	1	0	1	1	0	0	0	0	0	0	0	0	0	0	0	1	6	0	2	1	4	2	5	4	5	5	2	1	1	1	0	0	0	0	0
786	2	3	2	1	1	1	0	2	0	0	0	0	0	0	1	0	1	0	2	NA	0	2	1	1	5	5	4	2	5	1	0	0	0	0	1	0	0	0
787	2	1	2	1	1	1	1	0	0	0	0	0	0	0	1	0	1	0	2	NA	1	2	1	1	5	1	5	5	1	2	1	0	1	1	0	0	0	0
788	2	2	2	0	0	1	1	0	1	1	0	0	0	0	1	0	1	0	3	NA	0	2	1	1	5	5	3	5	5	1	1	1	1	1	0	1	0	0
789	1	1	1	1	0	1	0	0	0	1	0	0	0	0	1	0	1	0	5	NA	0	2	1	4	1	5	4	3	3	4	1	0	1	0	0	0	0	0
790	1	2	1	1	0	0	0	2	0	1	0	0	1	0	1	0	0	0	2	NA	1	2	5	1	1	5	3	2	2	4	1	1	1	1	1	1	0	0
791	2	3	2	0	1	0	0	0	0	0	0	0	0	0	0	0	0	0	1	1	0	2	1	4	3	4	4	4	5	1	1	1	0	0	0	0	0	0
792	1	1	1	0	0	0	0	0	0	0	0	0	0	0	0	0	0	0	1	1	0	1	1	2	2	5	4	3	3	3	1	0	1	1	0	0	0	0
793	2	1	2	1	0	0	1	0	0	1	0	0	0	0	1	0	1	0	2	NA	1	2	5	1	1	5	2	5	5	4	1	0	1	1	0	0	0	0
794	2	1	2	1	1	0	0	0	0	0	0	0	0	0	1	0	1	0	4	NA	1	1	1	1	5	3	1	5	5	3	1	1	1	1	1	1	0	0
795	1	1	1	0	0	0	0	0	0	0	0	0	0	0	0	0	0	0	1	1	0	1	5	5	2	5	5	5	5	3	1	1	1	1	0	0	0	0
796	2	2	2	1	1	1	0	2	1	0	0	1	1	0	0	0	1	0	5	NA	0	1	4	3	2	2	3	3	4	1	1	1	1	1	1	0	0	0
797	1	1	1	1	0	0	1	0	1	1	0	0	0	0	1	0	1	0	4	NA	0	2	4	3	4	5	4	5	5	2	0	0	0	1	0	0	0	0
798	3	3	2	1	1	0	0	0	1	0	0	0	0	0	1	0	1	0	4	NA	1	2	1	1	5	2	1	1	5	3	1	1	1	1	1	1	0	0
799	3	2	2	1	0	0	0	0	0	0	0	0	0	0	NA	0	1	0	3	NA	0	2	1	2	4	4	2	5	5	5	1	0	1	1	0	0	0	0
800	1	2	2	1	0	0	1	2	1	1	0	0	0	0	1	0	1	0	3	NA	1	1	1	4	1	5	2	4	4	3	1	1	1	0	0	0	0	0
801	2	1	1	1	0	0	1	2	1	1	1	0	0	0	1	0	1	0	2	NA	0	1	1	1	1	5	4	5	5	1	0	0	1	1	0	1	0	0
802	2	1	2	1	0	0	1	2	0	0	0	0	0	0	1	0	1	0	1	2	1	2	1	1	3	4	2	5	5	3	0	0	0	0	0	0	1	0
803	1	2	1	1	0	0	0	0	1	1	1	0	0	1	1	0	0	0	2	NA	0	1	1	4	1	5	5	3	4	1	1	1	1	1	1	1	0	0
804	1	1	2	1	1	0	0	2	1	0	0	0	0	0	1	0	0	0	1	4	1	2	5	4	3	4	3	5	5	2	1	1	0	1	0	0	0	0
805	1	1	2	1	0	0	0	0	0	0	0	0	0	0	1	0	0	0	1	0	1	1	2	2	2	4	3	4	5	4	1	1	1	0	0	0	0	0
806	2	2	1	1	1	0	0	2	0	1	0	0	1	0	0	0	1	0	2	NA	0	1	5	1	5	5	1	5	5	1	1	1	1	1	1	1	0	1
807	3	1	1	1	1	0	0	0	0	0	0	0	0	0	0	0	0	0	1	6	0	1	2	4	3	5	4	5	5	2	1	0	1	1	0	0	0	0
808	3	2	2	1	0	0	1	0	1	0	0	0	0	0	0	0	1	0	4	NA	0	1	3	5	3	5	3	3	3	3	0	0	1	0	0	0	0	0
809	2	1	1	1	1	0	0	0	1	0	0	0	0	0	0	0	1	0	6	NA	0	1	5	1	3	5	2	5	5	1	1	0	0	1	0	0	0	0
810	1	2	2	1	0	0	1	2	1	1	1	0	0	0	1	0	1	0	2	NA	1	2	3	1	4	5	1	4	5	4	1	1	1	1	0	0	0	0
811	2	3	2	1	0	0	0	0	0	1	0	0	0	1	1	0	1	0	2	NA	1	2	2	2	4	5	1	3	4	4	1	0	1	1	0	0	0	0
812	3	2	2	1	0	0	0	0	0	1	0	0	0	0	1	0	0	0	5	NA	1	1	1	1	4	5	2	4	5	3	0	0	1	0	0	0	0	0
813	1	2	1	1	0	0	0	0	1	1	1	0	0	0	1	0	0	0	5	NA	0	2	2	2	2	5	4	5	5	1	1	1	1	1	1	0	0	0
814	3	2	2	1	0	0	1	0	0	1	0	0	0	0	1	0	0	0	5	NA	0	1	4	5	2	5	4	4	5	4	1	1	1	1	0	0	0	0
815	2	2	2	1	1	0	0	0	1	1	1	0	0	0	0	0	1	0	3	NA	0	1	2	5	3	4	2	2	4	1	1	1	1	1	0	1	0	0
816	2	1	2	1	0	0	1	0	1	0	0	0	0	0	1	0	1	0	5	NA	0	1	2	1	5	4	1	4	4	4	1	1	1	1	1	0	0	0
817	3	2	2	1	0	0	1	0	1	0	0	0	0	1	1	0	1	0	3	NA	1	1	4	2	2	4	4	5	5	4	1	0	1	1	0	1	0	0
818	3	2	2	1	1	0	0	0	1	0	0	0	0	0	1	0	1	0	4	NA	1	1	1	1	5	4	2	3	3	1	0	0	1	0	0	0	0	0
819	2	2	2	1	0	0	0	0	0	0	0	0	0	0	1	0	1	0	4	NA	0	1	1	4	2	5	5	4	4	1	1	0	1	1	0	0	0	0
820	2	2	2	1	1	0	0	0	1	0	0	0	0	0	1	0	1	0	5	NA	0	1	1	1	5	2	2	1	2	1	0	0	1	0	0	0	0	0
821	3	2	2	0	1	0	1	0	0	0	0	0	0	0	0	0	1	0	2	NA	1	2	1	1	5	5	1	5	5	3	1	1	1	1	0	0	0	0
822	3	1	1	1	0	1	1	0	1	1	0	0	0	0	0	0	1	0	4	NA	0	1	1	5	4	4	1	1	1	5	1	1	1	1	0	1	0	0
823	2	2	1	1	1	1	1	NA	1	1	1	0	0	0	1	0	1	0	4	NA	1	1	1	2	5	3	2	3	3	2	1	0	1	1	0	0	0	0
824	3	1	2	1	1	1	0	0	0	1	0	0	0	0	1	0	1	0	2	NA	1	1	2	2	3	5	4	4	5	3	1	1	1	1	1	0	0	0
825	3	1	2	1	0	1	0	0	1	0	0	0	0	0	1	0	1	0	3	NA	0	1	1	1	3	3	3	4	4	4	1	0	1	1	0	0	0	0
826	2	2	2	1	0	1	1	2	1	0	0	0	1	0	1	0	1	0	3	NA	0	2	1	1	2	5	3	4	4	4	0	0	1	1	0	1	0	0
827	2	3	2	1	0	1	1	0	1	1	1	0	1	0	0	0	0	0	5	NA	0	2	1	1	5	5	1	4	4	3	0	0	1	0	0	0	0	0
828	2	1	2	1	0	1	0	0	0	1	0	0	0	0	1	0	1	0	5	NA	1	2	1	3	5	3	4	3	5	1	1	0	1	1	0	1	0	0
829	1	1	1	1	0	1	0	0	0	0	0	0	0	0	0	0	0	0	5	NA	0	1	1	1	5	4	4	1	4	4	1	1	1	1	1	0	0	0
830	1	2	2	1	0	1	1	2	1	0	0	0	0	0	1	0	1	0	2	NA	0	2	1	4	5	5	5	5	5	1	1	1	1	1	0	0	0	0
831	2	1	1	1	0	1	0	0	1	1	0	0	0	0	0	0	0	0	2	NA	1	1	4	1	4	5	4	5	5	4	0	1	0	0	0	0	0	0
832	1	1	1	1	1	1	1	0	1	0	0	0	0	0	1	0	0	0	2	NA	1	1	4	3	3	4	4	4	4	3	0	1	0	0	0	0	0	0
833	2	1	2	1	0	1	1	2	1	1	1	0	0	0	1	0	0	0	3	NA	0	2	2	2	4	4	3	4	4	5	1	1	1	1	0	0	0	0
834	1	1	2	1	0	1	1	2	1	0	0	0	0	0	1	0	1	0	5	NA	0	2	3	1	3	4	2	4	4	4	1	1	1	1	0	0	0	0
835	3	1	1	1	0	1	1	0	0	0	0	0	0	0	1	0	0	0	3	NA	0	2	1	1	2	5	2	4	5	1	1	1	1	1	0	0	0	0
836	2	2	2	1	1	0	0	0	0	1	1	0	1	0	1	0	0	0	3	NA	1	2	2	4	3	5	1	4	5	1	1	1	1	1	0	1	0	0
837	1	1	NA	1	0	1	1	0	1	0	1	0	0	0	1	0	1	0	2	NA	1	2	1	1	5	3	3	3	3	4	1	0	1	1	1	1	0	0
838	2	1	NA	1	0	1	1	0	0	1	0	0	0	0	1	0	0	0	1	0	1	1	3	4	1	4	2	5	5	4	1	0	0	0	0	0	0	0
839	3	1	2	1	1	0	0	0	1	0	0	0	0	0	0	0	0	0	3	NA	0	1	3	4	2	5	2	4	5	3	0	0	0	1	0	0	0	0
840	2	2	2	1	0	0	1	0	0	1	0	0	0	0	1	0	1	0	4	NA	0	2	4	2	4	4	2	4	5	5	1	1	1	1	1	1	0	0
841	3	2	1	1	0	0	1	0	0	0	0	0	0	0	1	0	1	0	5	NA	1	1	3	2	1	5	5	5	5	1	1	1	0	1	0	0	0	0
842	2	1	2	1	0	0	0	0	1	0	0	0	0	1	1	0	1	0	2	NA	0	1	4	3	2	5	2	2	4	1	0	0	0	1	0	0	0	0
843	2	1	1	1	0	1	0	2	1	0	0	0	1	0	0	0	0	0	3	NA	0	2	4	2	4	5	1	5	5	4	1	1	1	1	1	1	0	0
844	1	2	1	1	0	0	1	2	1	1	1	0	0	0	0	0	1	0	1	3	0	2	3	3	1	5	5	5	5	4	1	0	0	0	0	0	0	0
845	2	1	1	1	0	1	1	2	1	1	0	0	0	0	1	0	1	0	1	4	0	1	1	1	4	4	5	4	3	3	1	1	1	1	0	0	0	0
846	3	2	2	1	0	1	1	0	1	1	0	0	0	0	1	0	1	0	3	NA	0	2	1	4	5	4	3	4	4	1	1	0	1	1	0	0	0	0
847	2	2	1	1	0	1	0	2	1	0	1	0	0	0	1	0	0	0	5	NA	1	2	1	1	5	5	1	1	1	1	1	1	1	1	1	1	0	0
848	3	3	2	1	1	0	1	0	1	1	1	0	0	0	1	0	1	0	2	NA	0	2	3	4	5	5	3	4	5	5	0	0	0	0	0	0	1	0
849	1	1	2	1	0	0	0	0	0	0	0	0	0	0	1	0	0	0	1	0	1	2	2	3	5	4	3	3	3	3	1	1	1	1	0	0	0	0
850	1	2	2	1	0	1	0	0	1	0	0	0	0	0	0	0	1	0	1	3	0	1	4	5	1	5	4	5	5	4	1	0	1	1	0	0	0	0
851	2	2	2	1	0	0	0	0	0	1	0	0	0	0	1	0	1	0	5	NA	1	1	1	5	4	4	3	3	3	1	1	0	1	1	0	0	0	1
852	1	1	NA	1	0	1	0	0	0	0	0	0	0	0	1	0	0	0	5	NA	1	2	1	4	3	5	3	5	5	4	0	0	0	1	0	0	0	0
853	2	1	2	1	0	1	0	0	1	0	0	0	0	0	0	0	0	0	5	NA	0	1	5	3	1	5	5	5	5	1	1	0	1	1	1	0	0	0
854	3	2	2	1	0	1	0	0	0	1	0	0	0	0	0	0	1	0	1	4	1	1	5	5	1	5	4	4	4	4	1	0	1	1	0	0	0	0
855	2	2	2	1	0	1	0	2	1	1	0	0	0	0	1	0	1	0	5	NA	1	2	3	5	2	5	3	4	5	1	1	0	1	1	0	0	0	0
856	3	2	2	1	0	1	1	2	0	1	0	0	0	0	1	0	1	0	2	NA	1	2	1	1	5	2	1	1	4	4	1	0	1	1	0	0	0	0
857	3	2	2	1	NA	1	0	0	0	0	0	0	0	0	0	0	0	0	3	NA	0	2	1	2	4	5	2	4	4	4	0	1	0	0	0	0	0	0
858	1	1	1	0	0	1	0	0	0	0	0	0	0	0	0	0	0	0	1	1	0	2	1	2	3	5	3	5	5	1	1	0	1	1	0	0	0	0
859	2	2	2	1	0	1	1	2	1	1	NA	0	0	0	1	0	1	0	5	NA	0	2	2	1	4	4	2	2	2	4	1	1	1	1	0	0	0	0
860	1	2	1	1	0	1	1	0	0	0	0	0	0	1	1	1	1	1	2	NA	0	2	1	1	3	5	5	5	5	4	1	0	1	1	0	1	0	0
861	2	2	2	1	0	1	1	0	0	1	1	0	0	1	1	0	1	0	4	NA	0	1	2	2	1	4	4	5	5	1	1	1	1	1	0	0	0	0
862	3	2	2	1	1	1	0	0	0	0	0	0	0	0	1	0	1	0	4	NA	0	2	1	3	5	5	3	5	5	3	0	0	0	0	0	0	1	0
863	2	2	2	1	0	1	1	0	1	0	0	0	0	1	1	0	1	0	4	NA	1	2	1	1	4	3	1	4	4	4	1	1	1	1	0	1	0	0
864	1	1	1	0	1	1	0	0	0	0	0	0	0	0	0	0	0	0	1	1	0	1	2	4	2	5	5	4	5	4	1	1	1	1	0	0	0	0
865	1	2	1	1	0	1	1	0	0	0	0	0	0	0	0	0	1	0	1	3	0	2	1	3	3	5	3	2	3	2	1	1	1	1	0	0	0	0
866	1	1	1	1	0	0	0	0	0	0	0	0	0	0	0	0	0	0	3	NA	1	2	1	3	4	3	1	3	4	1	1	1	1	1	0	0	0	0
867	3	2	2	1	0	1	0	NA	1	0	0	0	0	1	1	0	1	0	2	NA	0	2	3	1	3	4	3	4	4	NA	1	1	1	1	0	0	0	0
868	3	2	2	1	0	1	0	0	0	0	0	0	0	0	0	0	0	0	3	NA	0	2	1	1	2	4	4	4	3	1	0	0	0	0	0	0	1	0
869	3	2	2	1	0	1	0	2	1	1	0	0	1	0	1	0	1	0	2	NA	0	1	5	1	4	5	4	4	5	1	0	0	1	1	0	0	0	0
870	3	1	2	0	1	1	1	0	1	1	0	0	0	0	1	0	0	0	5	NA	0	1	4	4	1	4	4	5	5	3	1	0	1	1	0	0	0	0
871	1	3	1	1	0	1	0	0	1	0	0	0	0	0	1	0	1	0	2	NA	0	1	1	1	3	5	3	5	5	4	1	1	1	1	0	0	0	0
872	1	1	1	0	0	1	1	0	1	0	0	0	0	0	0	0	0	0	1	2	0	1	1	1	3	3	4	5	5	4	1	1	1	1	0	0	0	0
873	2	2	1	1	1	1	1	2	1	1	0	0	0	0	0	0	1	0	1	3	0	2	2	4	4	5	3	1	3	3	1	0	0	0	0	0	0	1
874	1	1	1	1	0	1	1	0	0	0	0	0	0	0	0	0	0	0	1	1	0	1	3	3	3	3	3	3	3	4	1	0	0	1	0	0	0	0
875	1	1	NA	1	0	1	1	0	0	0	0	0	0	0	0	0	0	0	2	NA	0	1	3	3	3	3	5	4	5	4	1	1	1	1	0	0	0	0
876	2	2	1	1	0	1	1	0	1	1	1	0	0	0	0	0	1	0	1	1	1	2	3	4	5	4	2	2	3	5	1	1	1	0	0	0	0	0
877	2	2	2	1	0	1	1	2	0	1	0	0	0	0	0	0	1	0	3	NA	0	1	5	5	5	5	3	4	5	1	1	0	1	1	0	0	0	0
878	1	2	1	1	0	1	1	2	1	1	0	0	1	0	1	0	1	0	3	NA	1	1	3	3	3	4	5	5	5	1	1	0	1	1	0	0	0	0
879	3	2	2	1	1	0	0	0	0	0	0	0	0	0	1	0	1	0	4	NA	1	1	3	1	4	5	5	5	5	4	0	0	0	1	0	0	0	0
880	2	1	2	1	0	1	0	2	1	0	0	0	0	0	1	0	1	0	5	NA	0	1	3	3	2	5	4	5	5	1	1	0	1	0	0	0	0	0
881	2	2	2	1	0	1	0	0	1	1	0	0	0	0	0	0	1	0	3	NA	0	2	1	3	5	5	1	4	5	1	1	1	1	1	0	1	0	0
882	3	3	2	1	0	1	0	0	0	1	1	0	0	0	0	0	0	0	4	NA	0	2	1	1	3	5	3	2	5	1	0	1	0	0	0	0	0	0
883	1	1	1	1	0	0	0	0	1	0	0	0	0	0	0	0	0	0	4	NA	0	1	4	2	3	4	4	5	5	3	1	1	1	1	0	0	0	0
884	1	1	1	1	0	1	1	0	0	0	0	0	0	0	0	0	1	0	1	1	0	1	2	1	4	4	3	5	4	4	1	1	1	1	1	1	0	0
885	3	3	1	1	0	1	0	0	1	0	0	0	0	0	0	0	0	0	1	3	NA	1	4	4	1	4	4	4	4	1	1	0	1	0	0	0	0	0
886	2	2	2	1	0	1	1	0	0	0	0	0	0	0	1	0	0	0	2	NA	1	2	1	1	3	5	1	5	5	3	1	1	1	1	0	0	0	0
887	2	2	2	1	0	1	1	0	0	0	0	0	0	1	1	0	0	0	4	NA	1	2	1	4	4	4	2	4	4	3	1	1	1	1	1	0	0	0
888	2	2	2	1	0	1	0	2	1	1	0	0	0	1	1	0	1	0	3	NA	1	1	4	5	3	5	3	5	5	1	1	1	1	1	0	0	0	0
889	3	2	2	1	0	0	0	0	0	0	0	0	0	0	0	0	1	0	4	NA	0	2	1	1	5	5	2	5	5	4	1	1	1	1	0	0	0	0
890	3	2	2	1	0	1	1	0	0	0	0	0	0	0	0	0	0	0	1	1	0	1	5	4	3	4	3	5	5	2	0	0	1	1	0	0	0	0
891	3	3	2	1	1	1	0	0	0	1	0	0	0	0	1	0	1	0	2	NA	0	2	1	1	5	2	1	5	4	NA	1	0	1	1	0	0	0	0
892	1	2	1	1	0	1	0	0	0	1	0	0	0	0	1	0	0	0	4	NA	1	1	2	4	1	5	3	4	4	3	0	0	1	0	0	0	0	0
893	3	2	2	1	0	1	0	0	1	1	1	0	0	0	1	0	1	0	1	2	1	2	1	1	5	2	1	1	4	4	1	1	1	1	0	0	0	0
894	1	2	1	1	0	1	0	0	0	0	1	0	0	0	1	0	0	0	4	NA	0	2	1	4	3	5	4	4	5	4	1	1	1	1	0	0	0	0
895	2	1	2	0	1	1	0	0	0	0	0	0	0	0	0	0	0	0	5	NA	1	1	2	4	2	4	3	4	4	3	1	0	1	1	0	0	0	0
896	2	2	2	1	0	1	0	2	0	0	0	1	1	0	1	0	0	0	2	NA	1	2	2	5	3	4	2	5	5	1	1	1	0	1	0	0	0	0
897	1	1	1	1	0	1	1	2	0	0	0	0	0	0	0	0	0	0	2	NA	0	2	1	1	4	1	3	5	5	3	1	1	1	1	1	0	0	0
898	3	2	2	1	0	1	0	0	0	0	0	0	1	0	0	0	1	0	3	NA	1	1	3	2	2	4	2	5	4	1	0	0	1	0	0	0	0	0
899	2	1	2	1	0	1	0	0	0	0	0	0	1	0	1	0	1	0	2	NA	1	2	1	1	1	5	1	1	5	1	1	1	1	1	0	1	0	0
900	2	2	2	1	0	1	0	0	1	0	1	0	0	0	0	0	0	0	3	NA	0	2	1	1	5	4	4	1	5	4	1	1	0	1	0	1	0	0
901	1	1	2	1	0	1	1	0	0	0	0	0	0	0	1	0	1	0	1	6	0	2	1	1	3	5	5	3	5	3	0	0	0	0	0	0	1	0
902	1	2	2	1	1	1	0	0	0	0	0	0	0	0	0	0	0	0	1	5	0	2	1	5	3	5	3	1	4	3	0	1	1	1	0	0	0	0
903	2	2	2	1	0	1	0	0	0	0	1	0	0	0	1	0	0	0	5	NA	0	2	4	4	5	5	5	5	5	4	1	1	1	0	0	0	0	0
904	2	2	2	1	0	1	1	2	1	0	0	0	0	0	0	0	1	0	5	NA	0	2	1	4	1	4	4	4	4	3	0	0	0	0	0	0	1	0
905	3	2	2	1	0	1	1	2	0	0	0	0	0	0	0	0	0	0	1	3	0	1	1	5	5	5	2	5	5	1	1	0	1	1	1	0	0	1
906	2	2	2	1	0	0	0	0	1	1	1	0	0	1	1	0	0	0	2	NA	1	2	4	4	4	5	3	5	4	1	1	1	1	1	0	0	0	0
907	1	1	2	1	0	1	0	2	0	1	0	0	0	0	0	0	0	0	4	NA	0	2	1	1	4	5	5	5	5	1	1	1	1	1	1	0	0	0
908	3	1	2	1	0	1	1	0	1	0	0	0	0	0	1	0	1	0	3	NA	1	2	1	4	4	5	4	5	5	4	1	1	1	1	0	0	0	0
909	2	2	2	0	1	1	0	0	0	0	0	0	0	0	1	0	1	0	4	NA	1	2	1	3	2	5	2	4	4	3	1	1	1	1	0	0	0	0
910	3	2	2	1	1	1	0	0	0	1	0	0	0	0	0	0	0	0	3	NA	1	1	3	3	5	5	3	3	5	1	0	0	1	0	0	0	0	0
911	1	1	2	1	0	1	0	0	0	0	0	0	0	0	0	0	1	0	1	2	0	2	1	3	5	5	3	5	5	2	1	1	1	1	0	0	0	0
912	3	1	1	1	0	1	1	2	1	0	0	0	1	0	0	0	1	0	4	NA	1	2	1	1	5	3	1	3	3	4	1	0	1	1	0	0	0	0
913	2	1	2	1	0	1	0	0	1	1	0	0	NA	0	0	0	0	0	3	NA	0	1	5	5	5	4	4	5	5	5	0	0	0	0	0	0	1	0
914	2	2	2	1	0	1	0	0	0	0	0	0	0	1	1	0	0	0	2	NA	1	1	1	1	3	1	3	4	5	4	1	0	1	1	0	0	0	0
915	1	2	1	1	1	1	1	0	1	1	0	0	0	0	0	0	0	0	1	1	0	2	1	3	3	5	4	4	5	4	0	0	1	1	0	1	0	0
916	2	1	2	1	0	1	0	2	0	0	0	0	1	0	1	0	1	0	4	NA	1	1	2	5	1	5	4	5	5	4	1	0	1	1	0	0	0	0
917	2	2	2	1	1	1	1	2	1	0	0	0	0	0	1	0	0	0	3	NA	1	2	2	5	1	4	4	5	5	3	1	0	1	1	0	1	0	0
918	2	2	2	1	1	1	1	0	1	0	0	0	0	0	0	0	1	0	1	3	0	2	2	3	5	5	4	4	5	1	0	0	0	0	0	0	1	0
919	2	2	1	1	1	1	1	0	1	1	0	0	0	0	1	0	0	0	5	NA	0	1	5	5	2	5	3	4	5	4	1	1	1	1	0	0	0	0
920	2	2	2	1	1	1	0	0	1	0	1	0	0	0	1	0	0	0	1	3	1	2	1	1	2	1	3	5	5	1	1	1	1	1	1	1	0	0
921	1	2	1	1	0	1	1	0	1	0	1	0	0	0	0	0	0	0	1	3	0	1	4	3	3	4	3	4	4	3	1	1	1	1	1	1	0	0
922	2	2	2	1	1	1	1	0	1	0	0	0	0	0	1	0	1	0	4	NA	1	1	3	4	1	5	1	4	5	4	1	1	1	1	0	0	0	0
923	2	3	2	1	1	1	0	0	0	1	0	0	0	1	1	0	1	0	4	NA	1	1	4	1	3	5	3	4	4	4	0	0	1	1	0	0	0	0
924	3	2	2	0	1	1	0	0	1	0	0	0	0	0	1	0	1	0	3	NA	1	2	4	5	3	5	3	3	5	3	0	0	0	0	0	0	1	0
925	3	2	2	0	0	1	1	0	0	0	0	0	0	0	1	0	0	0	2	NA	1	1	3	3	1	5	5	5	5	4	1	1	1	1	1	1	0	0
926	1	2	1	1	0	1	0	2	1	1	1	0	0	1	0	0	1	0	5	NA	0	1	4	2	1	5	3	5	5	1	1	1	1	1	0	0	0	0
927	1	1	1	0	0	1	0	2	1	1	0	0	0	0	0	0	0	0	5	NA	0	2	3	5	3	5	3	4	5	1	1	0	1	1	0	1	0	0
928	2	2	2	1	0	1	0	0	0	0	0	0	0	0	0	0	0	0	5	NA	1	2	2	3	3	4	2	5	5	3	1	0	1	1	0	0	0	0
929	2	1	1	0	1	1	1	0	0	1	0	0	0	0	0	0	1	0	2	NA	0	1	1	1	4	5	3	5	5	4	0	0	0	0	0	0	1	0
930	2	3	2	1	1	1	0	0	1	0	0	0	0	0	0	0	1	0	1	1	0	2	1	1	2	5	2	2	4	3	1	1	0	0	0	0	0	0
931	3	3	2	1	0	1	1	0	0	0	0	0	0	0	0	0	0	0	4	NA	0	2	1	1	4	4	4	1	5	3	1	1	1	1	0	1	0	0
932	1	1	1	1	0	1	0	0	0	0	0	0	0	0	0	0	0	0	1	6	0	1	2	5	1	5	4	4	4	3	0	0	0	0	0	0	1	0
933	1	2	1	1	0	1	0	0	1	0	0	1	0	0	0	0	1	0	2	NA	1	2	3	5	1	5	5	5	5	2	1	1	1	1	0	0	0	1
934	1	1	1	1	0	1	0	0	0	0	0	0	0	0	1	0	1	0	1	1	0	1	5	2	1	3	5	5	5	4	1	0	1	1	0	0	0	0
935	2	1	1	0	1	0	0	0	1	NA	NA	1	0	1	1	1	0	0	3	NA	0	1	5	5	5	4	4	4	5	3	0	0	1	0	0	0	0	0
936	1	2	2	1	1	1	0	0	0	0	0	0	0	0	0	0	1	0	4	NA	0	2	1	1	5	4	1	1	1	4	1	1	1	1	0	0	0	0
937	2	2	2	1	0	1	1	0	0	0	0	0	0	0	1	0	0	0	4	NA	0	2	5	5	1	5	4	5	5	4	1	1	1	1	0	0	0	0
938	2	1	2	1	1	1	1	2	1	0	0	0	1	0	1	0	0	0	5	NA	1	1	1	1	5	1	1	4	5	1	1	1	1	1	1	0	0	0
939	1	1	1	1	1	1	1	NA	1	1	0	0	0	0	0	0	0	0	3	NA	0	1	3	3	3	3	3	3	3	3	1	0	0	1	0	0	0	0
940	1	1	1	1	1	1	1	2	0	0	0	0	0	0	0	0	1	0	3	NA	0	2	1	1	5	3	1	2	3	2	1	1	1	1	0	0	0	0
941	2	1	2	1	1	1	1	0	1	0	1	0	0	0	1	0	1	0	4	NA	1	2	4	3	5	5	4	3	4	1	0	0	1	1	0	0	0	0
942	3	2	2	1	0	1	1	0	0	0	0	0	0	0	0	0	0	0	4	NA	0	1	5	3	4	5	4	5	5	4	0	0	1	0	0	0	0	0
943	1	1	1	1	0	1	1	0	1	1	1	1	0	0	0	0	0	0	2	NA	NA	1	5	1	2	4	3	3	3	4	1	1	1	1	0	0	0	0
944	2	1	2	1	0	1	0	2	0	1	0	0	0	0	0	0	1	0	5	NA	0	1	2	3	2	5	5	5	5	3	1	1	1	0	0	0	0	0
945	2	2	2	1	0	1	0	2	1	1	0	0	1	0	1	0	1	0	3	NA	1	1	2	3	4	5	1	3	5	4	0	0	0	0	0	0	1	0
946	3	3	2	1	0	1	0	0	0	0	0	0	0	0	1	0	1	0	3	NA	1	1	4	3	4	3	4	3	4	4	0	0	1	0	0	0	0	0
947	1	1	1	1	1	1	0	0	1	0	0	0	0	0	1	0	1	0	4	NA	0	1	3	3	3	5	4	5	5	4	1	0	1	1	0	0	0	0
948	2	3	2	1	0	0	1	2	1	0	0	0	1	0	1	0	1	0	2	NA	1	2	5	5	3	5	1	5	5	1	0	0	0	0	0	0	1	0
949	2	2	1	1	1	1	0	2	1	0	0	0	0	0	1	0	1	0	5	NA	1	1	1	3	5	4	4	3	4	3	1	1	1	1	1	1	0	0
950	3	3	2	1	0	1	1	0	0	0	0	1	0	1	1	0	1	0	3	NA	0	1	2	3	3	4	2	4	5	4	1	1	1	1	0	1	0	1
951	1	1	1	1	0	1	1	0	1	1	0	1	0	0	0	0	1	0	3	NA	0	1	2	5	5	5	5	5	5	3	1	0	1	1	0	0	0	0
952	1	1	1	1	0	1	0	0	0	0	0	0	0	0	1	0	0	0	2	NA	0	2	1	4	4	4	4	5	5	1	1	1	1	1	0	0	0	0
953	2	2	2	1	0	1	0	0	1	1	0	0	0	0	0	0	1	0	5	NA	1	2	1	1	4	5	2	5	5	2	1	1	1	1	1	1	0	0
954	1	1	1	1	1	1	1	0	0	0	0	0	0	0	0	0	0	0	1	3	0	1	3	4	4	3	4	4	5	3	1	0	1	1	1	0	0	0
955	2	2	1	1	0	1	0	NA	1	0	0	0	0	0	1	0	1	0	5	NA	0	1	1	3	5	4	2	3	3	2	1	0	1	1	0	0	0	0
956	1	1	1	1	0	1	0	0	0	0	0	0	0	0	0	0	0	0	4	NA	0	1	3	2	2	5	2	5	5	1	1	1	1	1	0	1	0	0
957	3	1	1	1	0	1	0	2	1	1	1	0	0	0	1	0	1	0	1	2	1	1	1	1	5	1	5	2	4	3	1	1	1	0	0	0	0	0
958	1	2	1	0	0	1	1	0	0	1	0	0	0	0	0	0	1	0	3	NA	0	2	1	4	5	5	3	4	4	4	1	1	1	1	1	0	0	0
959	1	2	1	1	1	1	1	2	0	1	0	1	0	0	0	0	0	0	1	4	NA	2	1	1	3	4	3	4	3	3	1	1	1	1	0	1	0	0
960	2	2	2	1	0	1	1	2	0	1	0	0	0	0	0	0	0	0	1	4	1	2	2	4	2	4	4	4	4	1	1	1	1	1	0	1	0	0
961	1	1	1	1	0	1	1	0	0	0	0	0	0	0	1	0	1	0	1	3	0	1	1	2	3	5	3	5	5	1	1	0	1	0	1	0	0	0
962	1	1	1	0	0	1	1	0	0	1	0	0	0	0	1	0	1	0	1	1	0	1	3	3	4	5	2	5	4	4	1	1	1	1	0	1	0	0
963	2	1	2	1	1	1	0	0	0	0	0	0	0	0	0	0	0	0	5	NA	0	1	3	4	4	4	2	2	2	3	0	0	0	0	0	0	1	0
964	3	1	1	1	0	1	0	2	1	1	1	0	0	0	1	0	1	0	1	4	0	1	1	1	4	4	4	1	4	3	1	1	1	1	1	1	0	0
965	2	1	2	1	0	0	1	0	0	1	0	1	0	0	0	0	0	0	2	NA	1	2	3	4	4	4	5	5	4	1	0	0	0	0	0	0	1	0
966	2	1	2	1	1	1	0	0	1	0	0	0	1	0	1	0	1	0	1	1	0	2	5	1	3	1	2	4	5	4	1	0	1	1	0	0	0	0
967	2	2	1	1	0	1	1	0	0	1	0	0	0	0	1	0	0	0	2	NA	0	1	4	5	3	5	2	2	4	3	1	1	1	1	0	1	0	0
968	2	2	2	1	0	1	1	0	0	0	0	0	0	0	1	0	0	0	2	NA	1	2	4	3	3	5	1	5	5	4	1	0	1	1	0	0	0	0
969	1	1	1	1	0	1	0	0	0	1	1	0	0	0	1	0	0	0	5	NA	1	1	1	1	1	4	4	4	4	4	0	0	0	0	0	0	1	0
970	2	3	2	1	0	1	0	0	0	0	0	1	1	0	1	0	1	0	3	NA	0	1	4	1	3	5	3	5	5	4	1	1	1	1	0	0	0	0
971	1	2	2	1	0	1	1	0	0	0	0	0	0	0	0	0	0	0	1	6	0	2	2	5	1	5	1	5	5	4	0	0	0	0	0	0	1	0
972	2	2	1	1	0	1	0	0	0	0	0	0	0	0	1	0	1	0	1	1	1	2	3	1	5	4	1	2	4	1	0	0	1	1	0	1	0	0
973	3	2	2	1	0	1	1	NA	1	1	1	0	0	0	1	0	1	0	3	NA	1	2	1	1	2	4	2	5	5	4	0	0	0	0	0	0	1	0
974	1	1	1	1	0	1	1	2	1	0	0	0	0	0	1	0	1	0	5	NA	1	1	1	3	4	3	4	5	5	3	1	1	1	1	0	0	0	0
975	3	1	1	1	0	1	0	0	0	0	0	0	0	0	1	0	1	0	2	NA	1	2	1	1	4	4	2	4	5	4	1	1	1	1	0	0	0	0
976	2	1	2	1	0	1	0	2	1	0	0	0	1	0	0	0	0	0	2	NA	0	1	1	4	5	4	2	4	4	3	1	0	1	1	0	0	0	0
977	3	2	2	1	0	1	0	NA	1	0	0	0	0	0	1	0	0	0	3	NA	1	2	1	5	3	4	4	4	4	1	0	0	1	0	0	0	0	0
978	1	1	2	1	0	1	1	2	1	1	1	0	1	0	1	0	0	0	5	NA	0	1	1	2	2	4	3	3	5	4	1	0	1	1	0	0	0	0
979	1	2	2	1	0	1	0	0	1	1	0	0	0	0	0	0	1	0	4	NA	0	2	1	4	1	5	3	5	5	1	0	1	1	0	0	0	0	0
980	2	1	1	1	1	0	1	0	0	0	0	0	0	0	0	0	1	0	2	NA	0	1	3	1	1	5	4	5	5	3	1	1	1	1	1	1	0	0
981	2	1	2	1	0	1	1	0	1	0	0	0	0	0	1	0	0	0	5	NA	0	1	1	1	1	1	5	5	5	4	0	1	1	1	0	1	0	0
982	1	2	1	0	0	1	1	0	0	0	0	0	0	0	1	0	1	0	1	1	1	2	1	2	2	4	5	5	5	4	1	0	1	1	0	0	0	0
983	2	1	1	1	0	1	1	0	0	1	0	0	0	0	0	0	1	0	5	NA	0	2	2	1	3	4	4	4	5	2	1	1	1	1	1	0	0	0
984	1	1	1	1	0	1	1	2	1	0	0	0	0	0	1	0	0	0	3	NA	0	1	3	2	2	5	3	5	5	4	1	1	1	1	0	0	0	0
985	1	2	1	1	0	1	1	0	1	0	0	0	0	0	1	0	0	0	4	NA	0	1	4	5	2	5	5	3	3	2	0	1	1	1	0	0	0	0
986	2	2	1	1	1	1	0	0	0	0	0	0	0	0	1	0	0	0	1	5	1	1	3	4	3	3	3	3	5	3	0	1	1	0	0	0	0	0
987	2	1	1	1	0	1	1	2	1	0	0	0	0	0	0	1	1	0	4	NA	1	1	5	1	5	5	1	5	5	3	1	1	1	1	0	0	0	0
988	2	1	2	1	0	1	0	0	0	1	0	0	0	0	1	0	0	0	5	NA	0	2	1	1	5	5	2	5	5	1	0	0	0	1	0	0	0	0
989	2	1	1	1	0	1	1	2	1	0	0	0	1	0	1	0	1	0	3	NA	0	2	1	3	2	2	1	5	5	4	1	1	1	1	1	1	0	0
990	1	2	2	1	0	1	0	0	1	1	0	0	0	0	1	0	1	0	4	NA	0	2	2	2	1	5	4	4	5	3	1	0	1	1	0	0	0	0
991	2	2	1	1	0	1	0	0	1	1	0	0	0	0	0	0	1	0	1	5	0	1	1	1	3	4	2	2	5	4	1	1	1	1	0	0	0	0
992	2	1	2	1	0	1	0	2	1	0	0	0	0	0	1	0	0	0	4	NA	1	1	1	3	4	5	3	5	5	3	1	1	1	1	0	0	0	0
993	3	1	1	1	0	1	1	2	0	1	1	0	0	0	0	0	1	0	4	NA	0	1	4	5	1	5	4	3	5	5	1	1	1	0	0	0	0	0
994	2	2	2	1	NA	1	0	0	1	1	0	0	0	0	1	0	1	0	2	NA	1	2	1	5	2	4	2	2	5	4	0	0	0	0	0	0	1	0
995	2	1	1	1	0	1	0	0	0	0	0	0	0	0	0	0	0	0	5	NA	0	2	1	5	5	4	3	3	5	4	0	1	0	1	0	0	0	0
996	3	2	2	1	0	1	1	2	1	1	0	0	0	0	1	0	1	0	2	NA	0	2	1	1	3	4	4	4	5	4	1	0	1	1	0	0	0	0
997	1	1	1	1	0	1	1	0	1	1	0	0	0	0	1	0	1	0	1	3	0	2	1	4	2	4	4	5	5	1	0	0	1	1	0	0	0	0
998	1	2	1	1	0	1	1	0	0	1	1	0	0	0	0	0	0	0	3	NA	0	1	4	4	1	5	3	4	5	3	1	1	1	1	0	0	0	0
999	1	1	1	1	0	1	0	2	1	0	0	1	1	0	0	0	0	0	5	NA	0	1	1	4	3	5	3	5	5	3	0	0	0	0	0	0	1	0
1000	2	1	2	1	0	0	1	2	1	0	0	0	0	0	1	0	1	0	5	NA	0	1	3	3	2	4	4	4	5	4	1	1	1	1	0	0	0	0
1001	2	1	2	1	1	1	1	0	0	0	0	1	0	0	1	0	1	0	3	NA	1	1	1	2	5	4	4	3	4	1	1	1	1	1	1	0	0	0
1002	1	3	1	1	0	1	1	0	1	0	0	0	0	0	1	0	0	0	2	NA	1	1	4	4	4	3	3	3	3	1	0	0	1	1	1	1	0	0
1003	3	1	2	1	0	1	1	2	1	1	0	0	1	0	1	0	1	0	3	NA	0	2	5	1	4	5	3	5	5	3	0	1	0	1	0	0	0	0
1004	2	2	2	1	1	1	1	2	1	0	0	0	0	0	0	0	1	0	3	NA	0	2	4	2	1	4	3	4	5	3	1	1	1	1	0	0	0	0
1005	1	2	1	1	0	1	1	0	0	0	0	0	0	0	0	0	1	0	1	1	0	1	1	4	1	5	3	5	5	1	1	0	1	1	0	1	0	0
1006	2	2	1	1	0	1	1	0	1	0	0	0	0	0	1	0	0	0	4	NA	1	2	4	1	4	4	4	5	5	5	0	0	0	0	0	0	1	0
1007	1	1	1	1	0	1	0	0	1	0	0	1	0	0	NA	0	0	0	1	3	0	1	1	4	1	2	1	5	2	3	0	0	0	0	0	0	1	0
1008	1	1	1	1	0	1	1	0	0	0	0	0	1	0	1	0	1	0	2	NA	1	1	5	2	2	5	1	5	5	1	1	1	1	1	0	0	0	0
1009	2	2	2	1	1	1	0	2	0	0	0	0	NA	0	0	0	0	0	1	3	0	2	3	4	3	5	3	4	5	1	0	0	1	1	0	0	0	0
1010	3	2	2	1	0	1	0	0	0	1	0	0	0	0	1	0	1	0	5	NA	1	2	1	5	3	5	5	5	5	1	0	0	0	0	0	0	1	0
1011	2	2	2	1	1	1	1	0	1	1	0	0	0	0	1	0	0	0	5	NA	1	2	1	4	4	4	4	1	4	3	1	1	1	1	0	0	0	0
1012	3	1	1	1	1	1	0	0	1	0	0	0	0	0	1	0	1	0	2	NA	0	2	1	1	5	1	1	1	1	1	0	0	0	0	0	0	0	1
1013	2	2	2	1	1	1	1	0	1	0	0	0	0	0	1	1	1	1	2	NA	1	1	1	1	4	4	4	5	4	4	1	0	1	1	0	0	0	0
1014	2	2	2	1	1	1	0	2	1	0	0	0	0	0	1	0	0	0	2	NA	1	2	3	3	3	3	4	3	4	3	1	1	1	1	0	0	0	0
1015	2	2	1	1	0	1	0	0	0	1	0	0	0	0	0	0	0	0	1	5	1	1	1	1	4	5	2	5	5	4	1	1	1	1	1	1	0	1
1016	3	2	1	1	1	1	0	0	0	1	0	0	0	0	1	0	1	0	2	NA	0	2	1	2	4	4	4	5	4	4	1	1	1	1	0	1	0	0
1017	2	1	1	1	1	1	1	2	1	1	0	0	0	0	1	0	1	0	1	3	0	1	1	1	5	1	1	1	5	3	1	1	1	1	1	0	0	0
1018	2	2	1	1	1	1	0	2	1	1	0	0	0	0	1	0	1	0	1	4	0	1	2	5	3	3	2	4	5	2	1	0	1	1	0	0	0	0
1019	1	3	2	1	0	0	1	0	1	1	1	0	1	1	1	1	1	1	2	NA	1	1	1	2	5	4	3	3	4	4	1	1	1	1	0	0	0	0
1020	2	2	2	1	0	1	1	0	1	1	1	0	0	0	1	0	0	0	2	NA	0	2	1	4	1	5	4	5	5	3	1	1	1	1	0	0	0	0
1021	2	2	2	1	0	1	0	0	1	0	0	0	0	1	1	1	0	0	3	NA	0	2	4	3	1	5	5	2	5	5	0	0	0	0	0	0	1	0
1022	1	1	2	1	1	1	1	2	1	1	0	0	0	0	1	0	1	0	3	NA	1	1	4	2	1	2	2	4	5	2	1	1	1	1	0	0	0	0
1023	3	1	1	1	0	1	0	2	0	1	0	0	0	0	0	1	1	1	6	NA	1	2	5	5	5	2	4	5	5	4	0	0	0	0	0	1	0	0
1024	2	2	2	1	0	1	1	0	0	1	0	0	0	0	1	0	0	0	3	NA	1	2	2	2	4	4	2	2	2	2	1	1	1	1	0	0	0	0
1025	1	1	2	1	1	1	0	0	0	0	0	0	0	0	1	0	0	0	4	NA	1	2	1	3	2	5	2	5	4	3	1	1	1	1	0	0	0	0
1026	3	1	1	0	1	0	0	0	0	0	0	0	0	0	NA	0	1	0	6	NA	0	1	3	3	3	3	3	3	3	4	0	0	0	0	0	0	1	0
1027	2	2	2	1	0	1	1	0	1	1	0	0	0	0	1	0	1	0	2	NA	1	1	2	3	3	2	2	5	5	1	0	0	1	0	0	0	0	0
1028	2	2	2	1	0	1	1	0	0	0	0	0	0	1	1	0	1	0	2	NA	0	2	1	1	3	5	3	3	5	4	1	1	0	1	0	0	0	0
1029	1	3	1	0	1	1	1	0	0	1	0	0	0	0	1	0	1	0	1	3	0	2	1	3	5	5	1	3	5	3	1	1	1	1	0	0	0	0
1030	1	1	1	0	0	1	1	0	0	0	0	0	0	0	1	0	1	0	5	NA	1	1	3	3	1	5	2	5	5	2	1	1	1	1	0	0	0	0
1031	2	2	2	1	0	1	1	0	1	0	0	0	0	1	1	0	1	0	2	NA	1	1	3	1	1	5	4	5	5	4	1	1	1	1	1	0	0	0
1032	3	2	2	1	0	1	0	2	1	0	0	0	0	0	0	0	1	0	4	NA	0	1	1	1	2	3	3	5	5	1	1	1	1	1	1	1	0	0
1033	2	2	2	1	1	1	0	2	1	0	0	0	0	0	1	0	0	0	1	5	1	2	1	4	1	5	4	5	5	5	1	1	1	1	1	1	0	0
1034	2	2	1	1	1	1	1	2	1	1	1	0	0	0	0	0	1	0	1	2	0	2	1	5	5	5	4	5	5	1	1	1	1	1	0	0	0	0
1035	3	2	2	1	0	1	1	0	0	0	0	0	0	0	1	0	1	0	4	NA	1	2	1	1	3	4	3	3	5	1	1	1	1	1	0	0	0	0
1036	1	1	1	1	0	1	0	0	0	0	0	0	0	0	0	0	0	0	1	3	0	1	1	4	2	5	4	5	5	3	1	0	1	1	0	1	0	0
1037	2	2	1	1	0	1	1	0	0	0	0	0	0	0	1	0	0	0	2	NA	0	1	2	1	3	4	4	4	5	1	1	1	1	0	0	0	0	0
1038	1	2	1	1	0	1	1	0	1	0	1	0	0	0	1	0	1	0	2	NA	0	2	1	1	3	5	1	1	5	2	1	1	1	1	1	0	0	0
1039	1	1	2	1	0	1	1	2	1	1	0	0	1	0	1	0	1	0	1	3	0	2	1	2	3	2	3	2	5	5	1	1	1	1	1	0	0	0
1040	1	1	1	1	0	1	1	0	0	1	0	0	0	0	1	0	0	0	3	NA	1	1	1	3	1	5	3	4	4	3	1	1	1	1	1	1	0	0
1041	2	1	2	1	0	1	1	0	0	0	0	0	1	0	1	0	1	0	5	NA	NA	1	1	1	3	5	4	4	4	3	1	0	1	1	0	0	0	0
1042	1	1	1	1	0	1	1	0	0	0	0	0	0	0	1	0	1	0	2	NA	NA	1	4	1	2	4	4	5	4	2	1	1	1	1	1	1	0	0
1043	3	2	2	0	0	1	0	0	0	1	0	0	0	0	0	0	0	0	3	NA	0	1	1	2	2	4	4	4	5	4	1	0	1	1	0	0	0	0
1044	1	1	1	0	0	1	0	2	1	0	0	0	0	0	0	0	0	0	4	NA	1	2	4	5	5	5	5	5	4	5	0	0	0	0	1	0	0	0
1045	2	2	1	1	0	1	1	0	1	1	1	0	0	0	1	0	0	0	4	NA	0	1	1	1	4	5	4	4	5	4	1	1	1	1	0	0	0	0
1046	1	1	1	1	0	1	1	0	0	0	0	0	0	0	0	0	0	0	1	1	1	1	3	3	4	5	3	4	4	1	1	1	1	1	0	0	0	0
1047	2	1	2	1	0	1	1	0	0	0	0	0	0	0	0	0	0	0	2	NA	0	2	5	4	2	5	1	5	5	1	1	1	1	1	0	0	0	1
1048	2	1	1	1	0	1	0	0	1	0	0	0	0	0	1	0	1	0	1	2	0	1	1	3	4	4	3	5	5	4	1	1	1	0	0	0	0	0
1049	1	1	2	1	0	1	0	0	0	0	0	0	0	1	1	0	0	0	2	NA	NA	1	1	3	4	4	5	5	5	4	0	1	0	1	0	0	0	0
1050	2	1	2	1	1	1	0	2	1	1	1	0	0	0	0	0	1	0	2	NA	0	1	4	2	1	5	4	5	5	4	0	0	1	0	0	0	0	0
1051	2	2	2	1	0	1	1	2	1	1	1	0	0	0	1	0	1	0	4	NA	0	2	1	1	4	5	2	2	5	2	1	1	1	1	0	0	0	0
1052	2	1	1	1	0	0	1	0	0	0	0	0	0	0	1	0	0	0	2	NA	1	1	1	2	4	5	3	5	5	3	0	0	0	0	0	0	1	0
1053	1	1	1	1	0	1	1	0	0	0	0	0	0	0	1	0	1	0	3	NA	1	1	5	2	1	5	4	5	5	1	1	1	1	1	0	0	0	0
1054	1	1	1	1	0	0	0	2	1	0	0	0	0	0	0	0	0	0	1	6	0	1	4	3	2	4	3	3	4	4	0	0	1	0	0	0	0	0
1055	3	2	2	1	1	1	1	2	1	1	1	0	0	0	1	0	1	0	4	NA	0	2	1	1	2	5	1	1	5	3	1	1	1	1	0	0	0	0
1056	1	2	1	1	0	1	0	0	0	0	0	0	0	0	1	0	1	0	1	1	1	1	2	4	4	5	4	4	3	4	1	1	1	1	0	0	0	0
1057	2	2	2	1	0	1	1	0	1	0	0	0	0	1	1	0	1	0	2	NA	1	1	2	5	2	5	4	5	5	4	1	1	1	1	0	0	0	0
1058	3	2	2	1	0	1	0	2	0	0	0	0	0	0	0	0	0	0	4	NA	0	2	1	1	4	4	4	5	4	3	0	0	1	1	0	0	0	0
1059	1	2	1	1	0	1	1	2	0	0	0	0	0	0	1	0	1	0	1	2	0	1	4	4	3	5	5	5	5	4	1	0	1	1	0	0	0	0
1060	2	1	1	1	1	1	1	0	1	1	0	0	0	0	1	0	0	0	1	3	0	1	2	5	3	4	4	3	4	3	1	0	0	1	0	0	0	0
1061	2	1	2	1	1	1	1	0	1	1	0	0	0	1	1	1	1	0	2	NA	0	1	4	3	4	4	4	4	4	4	1	1	1	1	0	0	0	0
1062	3	3	2	1	0	1	1	0	0	0	0	0	0	0	0	0	1	0	3	NA	NA	1	4	2	2	4	1	4	5	4	0	1	0	0	0	0	0	0
1063	3	2	2	1	1	1	1	0	1	0	0	0	0	0	1	0	1	0	4	NA	1	2	5	5	5	5	5	5	5	1	1	1	1	0	0	0	0	0
1064	1	1	1	1	1	1	1	0	0	0	0	0	0	0	1	0	0	0	2	NA	1	2	1	2	1	5	3	5	5	3	1	1	1	1	1	0	0	0
1065	3	1	2	1	1	1	0	2	1	1	1	0	1	0	1	0	1	0	4	NA	0	2	1	1	5	4	1	4	4	3	1	1	1	1	0	0	0	0
1066	3	2	2	1	1	1	0	NA	1	1	1	0	0	0	1	0	1	0	3	NA	1	2	1	5	5	4	1	4	4	1	0	0	0	1	0	0	0	0
1067	2	1	2	1	0	1	0	0	1	0	0	0	0	0	1	0	1	0	4	NA	1	2	1	4	5	4	4	1	4	1	1	1	1	1	0	1	0	0
1068	3	2	2	1	1	1	1	NA	0	0	0	1	0	1	1	0	1	0	4	NA	1	2	2	1	3	5	4	5	5	1	1	1	1	1	0	0	0	0
1069	1	2	1	1	0	1	1	NA	0	1	0	0	NA	0	1	0	1	0	3	NA	1	1	1	5	4	2	2	5	5	3	1	1	1	1	0	0	0	0
1070	2	3	2	1	0	1	1	0	1	1	1	0	0	0	1	0	1	0	2	NA	1	1	1	1	4	4	3	2	4	1	1	0	1	1	0	0	0	0
1071	3	3	2	1	0	1	0	0	0	0	0	0	0	0	1	0	1	0	5	NA	0	2	4	4	2	5	3	4	4	5	0	0	0	0	0	0	1	0
1072	3	2	2	1	0	1	1	2	1	0	0	1	0	0	0	0	1	0	5	NA	0	1	5	5	4	3	4	3	5	4	1	1	1	1	0	0	0	0
1073	1	1	2	1	0	1	0	0	1	0	0	0	0	0	1	0	1	0	2	NA	1	1	1	1	3	5	4	5	5	1	1	0	1	1	0	0	0	0
1074	2	2	2	1	0	1	1	0	0	1	0	0	0	0	1	0	1	0	1	1	0	2	1	2	3	5	5	4	5	1	1	1	1	1	0	0	0	0
1075	2	1	2	1	1	1	0	0	1	0	0	0	0	0	0	0	0	0	5	NA	0	1	1	1	5	4	4	2	4	1	0	0	1	1	0	0	0	0
1076	2	3	2	1	0	1	1	0	0	0	0	0	0	1	1	0	0	0	4	NA	0	2	4	2	1	5	2	4	5	1	0	0	0	0	0	0	1	0
1077	1	1	2	1	0	1	1	0	1	0	0	0	0	0	0	0	0	0	3	NA	1	1	4	4	2	5	2	5	5	4	0	0	1	1	0	0	0	0
1078	2	1	1	1	0	1	0	2	0	1	0	0	0	1	1	1	1	0	3	NA	0	1	1	1	5	3	4	5	5	4	1	0	1	1	0	0	0	0
1079	1	1	1	1	0	1	0	2	1	0	0	1	1	0	0	0	0	0	2	NA	0	1	4	5	3	5	4	2	3	1	0	0	1	1	0	0	0	0
1080	3	1	1	1	NA	1	0	0	0	1	0	0	0	0	0	0	1	0	4	NA	1	2	1	1	4	5	1	4	4	4	0	0	1	0	0	0	0	0
1081	2	2	2	1	0	1	0	0	1	0	0	0	0	0	0	0	1	0	4	NA	1	1	1	1	1	5	5	5	5	4	0	0	0	0	0	0	1	0
1082	2	2	2	1	1	1	0	0	0	0	0	0	0	0	1	0	0	0	2	NA	0	2	1	2	2	4	4	4	4	4	0	0	1	0	0	0	0	0
1083	1	1	2	1	1	1	1	0	0	1	0	0	0	0	0	0	0	0	1	3	0	1	5	5	1	5	5	5	4	4	0	1	1	1	0	0	0	0
1084	2	2	2	1	0	1	0	0	0	0	0	0	0	0	1	0	1	0	2	NA	1	2	1	1	4	4	3	1	1	3	1	1	0	0	0	0	0	0
1085	2	2	2	1	0	1	1	2	1	0	0	0	1	0	1	0	1	0	3	NA	1	2	3	1	3	4	2	2	5	1	1	1	1	1	0	1	0	0
1086	2	1	1	1	0	1	1	2	1	1	1	0	0	0	1	0	1	0	5	NA	0	2	1	1	5	5	1	5	5	4	1	1	1	1	0	1	0	0
1087	2	1	2	0	1	1	1	0	0	1	0	0	0	0	0	0	0	0	1	5	0	2	1	5	5	4	1	1	3	1	1	0	1	0	0	0	0	0
1088	3	1	2	1	1	1	0	0	1	0	0	0	0	0	0	0	0	0	2	NA	0	2	2	5	5	5	4	5	5	2	0	0	0	0	0	0	1	0
1089	1	1	NA	1	0	1	1	2	0	0	0	0	0	0	1	0	1	0	2	NA	0	1	1	5	4	4	3	5	5	5	0	0	0	0	0	0	1	0
1090	2	1	2	1	1	1	0	0	0	1	0	0	0	0	1	0	1	0	4	NA	1	1	4	4	4	5	4	5	5	4	0	0	0	0	0	0	1	0
1091	3	2	2	1	1	1	1	2	1	0	0	0	0	0	1	0	1	0	5	NA	0	2	3	3	3	3	3	5	5	3	0	1	0	0	0	0	0	0
1092	1	1	2	1	0	1	1	0	1	0	0	0	0	0	1	0	0	0	3	NA	1	2	1	4	3	5	5	5	5	1	1	1	1	1	1	1	0	0
1093	2	1	2	0	0	1	0	0	0	0	0	0	NA	0	0	0	0	0	1	5	0	1	5	5	1	4	5	5	5	1	1	1	1	1	0	1	0	0
1094	3	1	2	0	NA	1	0	0	0	0	0	0	0	0	1	0	0	0	3	NA	1	1	1	1	2	5	5	5	5	1	0	0	1	0	0	0	0	0
1095	2	2	1	1	1	1	1	0	1	0	0	0	0	0	0	0	0	0	3	NA	0	1	3	3	3	5	5	5	5	5	0	0	1	0	0	0	0	0
1096	1	3	2	1	0	1	1	2	1	1	0	0	1	0	1	0	1	0	2	NA	1	2	1	3	4	4	4	5	5	1	1	0	1	1	0	0	0	0
1097	3	2	2	1	0	1	1	0	0	0	0	0	0	0	1	0	1	0	1	3	0	1	2	2	1	5	2	5	5	4	1	1	1	1	0	0	0	0
1098	1	1	1	1	0	1	1	0	1	0	0	0	0	0	0	0	0	0	1	3	0	2	3	1	5	5	3	5	5	4	1	1	1	1	0	0	0	0
1099	2	2	2	1	0	1	1	2	0	0	0	0	1	0	1	0	1	0	2	NA	0	1	1	5	3	5	3	4	5	4	0	1	0	0	0	0	0	0
1100	2	2	1	1	0	1	1	0	1	0	1	0	0	0	1	0	1	0	3	NA	0	1	4	2	3	4	2	3	4	4	1	1	1	1	0	0	0	0
1101	2	2	1	1	0	1	1	0	0	0	0	0	0	0	1	0	1	0	3	NA	0	1	3	1	4	4	3	3	3	1	0	0	1	0	0	0	0	0
1102	2	2	2	1	0	1	0	0	1	1	1	0	0	0	1	0	1	0	5	NA	1	2	1	4	5	5	4	4	4	4	1	0	1	1	0	0	0	0
1103	1	1	1	1	0	1	0	0	0	0	0	0	0	0	0	0	1	0	1	1	0	1	3	5	3	4	3	4	4	1	1	1	0	1	1	0	0	0
1104	1	1	1	1	0	1	0	0	1	0	0	0	0	0	1	1	1	0	1	2	NA	1	5	2	4	5	4	5	5	2	1	1	1	1	0	0	0	0
1105	1	2	1	1	0	1	0	2	1	0	0	0	0	0	1	0	0	0	5	NA	0	1	4	1	1	5	3	5	5	4	1	0	1	1	0	0	0	0
1106	3	2	2	1	1	1	1	2	1	0	0	0	0	0	1	0	1	0	5	NA	1	2	5	1	3	3	3	5	5	3	0	1	0	0	0	0	0	1
1107	1	1	2	1	0	1	1	2	0	1	0	0	1	1	1	0	0	0	2	NA	0	1	4	4	1	5	5	5	5	5	0	1	1	0	0	0	0	0
1108	1	1	2	1	0	1	1	0	0	0	0	0	0	0	1	0	1	0	1	6	1	2	3	1	5	5	5	5	5	4	1	1	1	1	0	0	0	0
1109	2	2	2	1	0	1	1	NA	1	1	0	0	0	0	0	0	1	0	5	NA	1	1	4	4	1	5	3	4	5	3	1	1	1	0	0	0	0	0
1110	2	2	2	1	0	1	1	2	1	0	0	0	0	0	0	0	0	0	2	NA	0	1	5	1	1	2	3	2	5	2	1	0	1	0	0	0	0	0
1111	3	1	1	1	1	1	1	0	1	1	0	0	0	1	1	0	0	0	3	NA	1	1	1	1	4	3	2	2	3	1	1	1	1	1	0	0	0	0
1112	2	1	1	1	1	1	0	0	0	0	0	0	0	0	0	0	0	0	4	NA	1	1	1	4	1	4	3	4	4	4	0	1	0	1	0	0	0	0
1113	3	2	1	1	0	1	0	0	0	0	0	0	0	0	1	0	0	0	2	NA	1	1	1	1	5	5	4	5	5	4	1	1	0	1	0	0	0	0
1114	2	2	2	1	0	1	0	2	0	1	0	0	0	0	1	0	1	0	2	NA	1	1	1	1	4	4	3	3	5	4	1	0	0	1	0	0	0	0
1115	1	1	1	1	0	1	1	0	1	0	0	0	0	0	0	0	0	0	5	NA	0	1	4	3	4	5	4	5	5	1	1	0	1	0	0	0	0	0
1116	2	2	2	1	0	1	1	0	0	1	0	0	0	0	1	0	1	0	2	NA	1	2	1	1	4	5	1	5	5	4	0	1	0	1	1	0	0	0
1117	3	2	2	1	0	1	0	0	0	0	0	0	1	1	0	0	1	0	2	NA	0	2	2	5	2	5	4	4	4	5	0	0	1	0	0	0	0	0
1118	3	1	1	1	0	1	1	2	0	0	0	0	NA	0	1	0	0	0	5	NA	0	1	4	4	4	5	4	4	4	1	1	1	1	1	1	1	0	0
1119	2	1	1	1	0	1	1	NA	0	0	0	0	0	1	1	0	1	0	2	NA	1	2	1	1	3	4	1	5	4	3	1	1	1	1	1	1	0	0
1120	3	2	2	1	1	1	1	0	1	0	1	0	0	1	1	1	1	1	2	NA	1	1	4	4	4	5	4	3	5	1	1	1	1	1	0	0	0	0
1121	1	2	1	0	1	1	1	0	1	0	0	0	1	1	1	0	0	0	2	NA	1	1	1	1	2	3	3	3	5	3	1	1	1	1	1	1	0	0
1122	1	1	2	1	0	0	0	2	0	1	0	0	NA	0	0	0	0	0	5	NA	0	2	4	5	2	5	4	5	5	3	1	1	1	1	0	0	0	0
1123	1	2	1	1	1	1	1	2	1	1	1	0	1	1	1	0	0	0	2	NA	0	1	2	4	3	4	3	5	5	1	0	0	0	0	1	0	0	0
1124	2	2	2	1	0	1	1	0	0	0	0	0	1	0	1	0	1	0	3	NA	1	1	1	1	4	4	3	5	5	3	1	0	1	1	0	0	0	0
1125	1	1	1	1	0	1	0	0	0	0	0	0	1	NA	1	0	1	0	2	NA	0	1	5	1	1	5	4	5	5	4	0	0	0	0	0	0	1	0
1126	2	1	2	1	1	1	0	2	1	0	0	0	0	0	1	1	1	0	5	NA	1	1	1	5	4	3	1	4	5	3	0	0	0	0	0	0	1	0
1127	2	3	2	1	0	0	1	0	0	0	1	0	1	0	1	0	1	0	2	NA	0	2	4	1	1	5	1	3	5	3	0	1	0	0	0	0	0	0
1128	2	1	1	1	1	1	0	0	1	0	0	0	0	0	1	0	1	0	2	NA	1	1	4	2	3	5	2	5	5	1	0	0	0	0	0	0	1	0
1129	3	1	NA	1	0	0	0	0	0	1	0	0	0	0	1	1	1	1	2	NA	1	1	5	5	2	5	4	5	5	1	0	1	1	1	0	0	0	0
1130	1	1	2	1	0	1	1	0	1	0	0	0	0	0	0	0	1	0	5	NA	0	2	5	1	5	5	1	5	5	3	1	1	1	1	1	1	0	0
1131	1	2	1	1	0	1	0	0	0	1	0	0	0	0	1	0	0	0	1	1	0	1	1	4	2	5	2	2	5	1	1	0	1	1	0	0	0	0
1132	2	1	2	1	0	1	1	0	0	0	0	0	0	0	1	0	0	0	3	NA	0	1	1	4	4	5	4	5	5	3	0	0	1	0	0	0	0	0
1133	2	1	1	1	0	0	1	0	0	0	0	0	0	0	0	0	1	0	3	NA	0	2	1	2	5	2	2	5	5	3	1	1	1	1	1	1	0	0
1134	2	2	2	1	1	1	1	0	1	0	1	0	0	0	0	0	1	0	5	NA	1	1	1	3	1	5	2	4	5	2	1	1	1	1	0	0	0	0
1135	2	2	2	0	0	1	1	0	1	1	0	0	0	0	1	0	0	0	2	NA	0	2	1	4	5	5	3	2	5	1	0	0	0	0	0	0	1	0
1136	3	3	2	1	0	1	1	0	0	1	1	0	0	0	1	0	1	0	2	NA	1	2	1	2	2	4	3	5	5	3	1	0	1	1	0	0	0	0
1137	1	1	1	1	0	1	1	2	0	0	0	0	0	0	0	0	0	0	1	4	0	2	5	5	1	5	5	5	5	4	1	0	1	1	1	0	0	0
1138	3	2	2	1	1	1	1	2	0	0	0	0	0	0	1	0	0	0	5	NA	1	1	4	4	3	5	2	3	3	3	1	1	0	1	0	0	0	0
1139	2	1	2	1	0	1	0	2	0	0	0	0	0	0	1	0	1	0	5	NA	1	2	1	5	5	3	1	5	5	4	1	0	1	1	0	0	0	0
1140	1	2	2	1	0	1	1	0	0	0	0	0	0	0	1	0	1	0	1	1	NA	2	2	1	3	3	2	4	4	1	1	1	1	1	0	0	0	0
1141	3	1	1	1	0	1	0	0	0	0	0	0	0	0	0	0	0	0	2	NA	0	1	3	3	3	3	5	5	5	4	0	0	0	0	0	0	1	0
1142	1	2	2	1	0	1	1	0	0	1	0	0	0	0	NA	0	0	0	5	NA	0	1	4	5	3	5	3	4	4	4	1	1	1	0	0	0	0	0
1143	1	1	1	1	0	1	0	2	1	1	1	0	0	0	1	0	1	0	1	3	0	1	3	2	2	5	4	5	5	5	1	0	1	1	0	1	0	0
1144	2	2	2	1	0	1	0	0	0	1	0	0	0	0	0	0	0	0	5	NA	0	1	2	3	1	5	4	4	5	4	1	0	1	1	0	0	0	0
1145	3	1	1	1	0	1	0	0	1	0	0	0	0	0	1	0	0	0	2	NA	0	1	1	1	5	4	1	2	2	3	1	1	1	1	0	0	0	0
1146	1	1	1	1	0	1	1	2	1	1	1	0	1	0	1	0	1	0	2	NA	0	1	1	4	1	4	5	4	5	4	1	1	1	1	0	1	0	0
1147	1	2	1	1	0	1	0	0	0	1	0	0	0	0	1	0	1	0	5	NA	1	1	1	1	3	5	4	3	4	1	1	0	0	1	0	0	0	0
1148	2	2	2	1	0	1	1	0	1	0	0	0	0	1	1	0	0	0	2	NA	1	1	5	4	1	5	4	5	4	1	1	1	1	1	0	0	0	0
1149	2	2	2	1	1	0	0	0	0	0	0	0	0	0	1	0	0	0	2	NA	1	2	5	5	5	1	1	5	1	4	1	1	1	1	1	0	0	0
1150	2	1	1	0	0	1	0	2	1	1	0	1	1	0	0	0	1	0	5	NA	1	1	1	5	1	5	5	5	5	1	1	0	1	1	0	0	0	0
1151	1	2	1	1	0	1	0	0	0	0	0	0	0	0	1	0	0	0	2	NA	0	1	1	1	2	5	4	4	5	1	1	1	1	1	0	1	0	0
1152	3	1	1	1	0	1	0	2	0	0	0	0	0	0	0	0	1	0	5	NA	0	1	3	4	4	4	1	5	4	3	1	1	1	1	0	0	0	1
1153	1	1	NA	1	0	1	0	0	1	0	0	0	0	0	0	0	0	0	2	NA	0	1	3	4	4	5	2	2	4	3	1	1	1	1	0	0	0	0
1154	3	1	2	1	1	0	0	0	0	1	0	0	0	0	1	0	1	0	4	NA	1	2	1	3	5	4	2	1	3	1	1	1	1	1	0	0	0	0
1155	2	3	2	1	0	1	1	0	1	1	0	0	0	0	1	0	1	0	2	NA	1	2	1	1	5	5	5	5	5	1	1	1	1	1	0	0	0	0
1156	3	3	2	1	0	1	1	0	1	1	0	0	1	0	1	0	1	0	3	NA	0	1	1	1	3	4	2	3	5	4	0	0	1	1	0	0	0	0
1157	1	2	2	1	0	1	1	0	0	0	0	0	0	0	1	0	0	0	2	NA	1	1	1	4	1	5	2	1	4	4	1	1	1	0	0	0	0	0
1158	2	2	2	1	0	1	1	2	1	1	0	0	1	0	1	0	1	0	3	NA	1	2	1	5	1	5	1	5	5	5	0	0	0	0	0	0	1	0
1159	1	1	1	1	0	1	0	2	1	1	1	0	1	0	1	0	1	0	2	NA	0	2	1	1	5	3	2	2	5	1	1	1	1	1	0	0	0	0
1160	3	1	2	1	0	1	0	0	1	0	0	0	0	0	1	0	1	0	5	NA	1	1	3	1	4	5	4	5	5	1	0	0	1	0	0	0	0	0
1161	2	2	2	1	0	1	0	0	0	0	0	0	0	0	0	0	0	0	1	1	0	2	1	2	4	4	2	5	5	4	0	0	1	1	0	0	0	0
1162	1	2	2	1	0	1	1	2	0	0	0	0	0	0	1	0	1	0	3	NA	0	2	1	1	5	5	4	5	5	4	1	1	1	1	1	1	0	0
1163	3	1	1	1	0	1	1	2	1	1	1	0	1	0	1	1	0	1	2	NA	1	1	3	3	3	4	3	5	5	4	1	1	1	1	0	1	0	0
1164	1	1	1	1	1	1	0	0	1	0	0	0	1	0	0	0	1	0	2	NA	0	1	1	4	2	5	3	5	5	4	0	0	1	0	0	0	0	0
1165	3	2	2	1	0	1	1	0	0	0	0	0	0	0	1	0	1	0	5	NA	0	1	1	1	5	4	5	4	4	4	1	1	1	1	1	1	0	0
1166	2	1	2	1	0	1	0	0	1	1	0	0	0	0	0	0	0	0	1	3	0	1	1	1	3	4	3	5	5	4	1	0	1	1	0	0	0	0
1167	1	1	2	1	0	1	1	0	1	1	0	0	0	0	1	0	0	0	2	NA	1	1	5	1	1	1	3	5	5	4	1	0	1	1	0	0	0	0
1168	2	2	2	1	0	1	0	0	1	0	0	0	0	0	1	0	1	0	2	NA	1	1	3	4	4	4	2	3	4	4	1	1	1	1	0	0	0	0
1169	1	1	1	1	0	1	1	0	0	0	0	0	0	0	1	0	1	0	1	2	0	1	2	5	1	5	3	3	5	3	0	0	0	0	0	0	1	0
1170	2	2	1	1	0	1	1	2	1	1	1	0	0	0	1	0	0	0	5	NA	1	1	3	4	3	5	5	5	5	5	0	0	1	1	0	0	0	0
1171	2	2	2	1	1	1	0	0	0	0	0	1	0	0	1	0	0	0	4	NA	0	1	2	1	4	4	4	3	4	4	1	1	1	1	0	1	0	0
1172	2	2	1	1	0	1	1	0	1	0	0	0	0	0	1	0	1	0	1	2	0	2	3	3	1	5	3	5	5	3	1	0	1	1	0	0	0	0
1173	1	2	2	1	0	1	1	2	1	0	0	1	0	0	0	0	1	0	3	NA	1	1	2	5	3	4	2	4	4	1	1	0	1	1	0	0	0	0
1174	3	2	2	1	1	0	0	0	1	0	0	0	0	0	1	0	1	0	4	NA	0	1	1	4	4	3	4	3	3	4	1	1	1	1	0	0	0	0
1175	3	3	2	1	1	1	1	2	0	0	0	0	0	0	1	0	0	0	2	NA	0	2	5	3	4	5	2	1	5	1	0	0	0	1	0	0	0	0
1176	3	1	2	0	0	1	1	2	1	1	1	0	0	0	1	0	1	0	1	4	1	1	1	5	2	5	2	2	4	3	1	1	1	1	1	1	0	0
1177	2	1	2	1	0	1	0	0	1	1	1	0	0	0	1	0	1	0	2	NA	1	2	1	5	3	5	3	5	5	3	1	1	1	1	0	0	0	0
1178	2	2	1	1	0	1	1	2	1	1	0	0	0	0	0	0	0	0	4	NA	0	2	4	2	1	5	4	5	5	1	1	1	1	1	0	0	0	0
1179	1	2	1	1	0	1	0	2	1	0	0	0	0	0	0	0	0	0	1	2	0	1	2	2	3	4	3	5	5	2	1	1	1	1	1	0	0	0
1180	2	2	2	1	0	1	1	0	1	0	0	0	0	0	1	0	1	0	5	NA	1	2	1	1	3	4	1	4	4	4	1	1	1	1	0	0	0	0
1181	2	1	1	1	0	1	0	2	1	0	0	0	0	0	1	0	1	0	1	2	0	1	1	1	4	5	2	2	5	3	1	1	1	1	0	0	0	0
1182	2	2	2	1	1	1	0	2	1	1	0	0	1	0	1	0	1	0	2	NA	0	1	1	1	3	5	1	3	3	2	1	0	0	1	0	0	0	0
1183	3	3	2	1	1	0	0	2	1	0	0	0	0	0	1	0	0	0	4	NA	1	2	5	5	2	5	2	5	5	3	1	1	1	0	0	0	0	0
1184	3	3	2	1	1	0	1	0	1	0	0	0	1	0	1	0	1	0	3	NA	0	1	2	4	1	5	3	5	5	1	1	0	1	0	0	0	0	0
1185	3	3	2	1	0	0	0	2	1	0	0	0	1	1	1	0	1	0	2	NA	0	2	1	5	5	5	1	5	5	1	0	0	1	1	0	0	0	0
1186	1	2	2	1	0	1	1	0	1	0	0	0	0	0	0	0	0	0	4	NA	0	1	4	1	1	5	2	3	5	2	1	0	1	0	1	0	0	0
1187	2	2	1	1	1	0	0	2	1	1	0	0	0	0	1	0	1	0	1	3	0	2	1	3	5	5	3	3	5	1	1	0	1	0	0	0	0	0
1188	3	3	2	1	1	1	1	0	1	0	0	0	0	0	1	0	0	0	5	NA	1	2	1	2	5	5	4	2	2	4	0	0	0	1	0	0	0	0
1189	3	2	2	NA	NA	0	0	0	0	0	0	0	0	0	0	0	1	0	2	NA	1	2	5	5	5	4	4	5	5	5	0	0	0	0	0	0	1	0
1190	3	3	2	0	1	0	0	0	0	0	0	0	0	0	1	0	0	0	5	NA	0	2	1	5	4	5	4	4	5	2	0	0	1	1	0	0	0	0
1191	1	2	2	1	0	1	0	0	0	1	0	0	1	0	1	0	1	0	3	NA	0	1	1	3	3	4	2	5	5	4	1	1	1	0	0	0	0	0
1192	3	2	2	1	0	1	1	2	1	0	0	0	0	0	1	0	1	0	5	NA	1	2	1	1	3	2	4	5	4	4	1	0	1	1	0	0	0	0
1193	1	1	1	1	0	1	1	0	0	0	0	0	0	0	1	0	1	0	1	1	1	1	2	1	2	3	2	4	4	4	1	0	1	1	1	0	0	0
1194	2	3	1	1	0	1	1	2	0	0	0	0	0	0	1	0	1	0	2	NA	1	2	1	5	1	5	3	3	5	4	1	1	1	1	0	0	0	0
1195	2	2	2	1	0	1	1	0	1	1	0	0	0	0	1	0	1	0	2	NA	1	2	4	1	4	5	2	5	5	2	1	1	1	1	0	0	0	0
1196	2	1	2	1	0	1	1	2	1	1	0	0	0	0	1	0	1	0	2	NA	1	2	1	3	5	4	3	3	3	3	1	1	1	1	0	0	0	0
1197	1	1	1	1	0	1	0	0	0	1	1	1	0	0	0	0	1	0	4	NA	NA	1	1	5	3	5	2	3	3	2	1	1	1	0	0	0	0	0
1198	2	1	2	1	0	1	0	2	1	1	1	0	0	0	1	0	0	0	2	NA	1	1	1	1	3	4	4	4	5	4	0	0	0	0	0	0	1	0
1199	2	2	2	1	0	1	0	0	0	1	0	0	0	0	1	0	1	0	5	NA	0	2	1	1	5	5	5	5	5	1	1	1	1	1	1	1	0	0
1200	2	3	2	1	0	1	0	0	1	1	0	0	0	0	1	0	1	0	4	NA	1	1	1	2	2	5	4	5	5	4	1	0	1	0	0	0	0	0
1201	2	2	2	1	0	1	1	2	1	1	0	0	0	0	1	1	1	1	4	NA	0	1	2	5	5	3	3	1	2	3	0	0	0	1	0	0	0	0
1202	3	2	2	1	1	1	0	0	1	0	0	0	0	0	1	0	0	0	5	NA	1	2	1	5	2	5	3	2	3	3	0	0	1	0	0	0	0	0
1203	1	2	2	1	0	1	1	0	0	0	0	0	0	0	0	0	0	0	3	NA	0	1	1	4	2	1	4	4	5	3	0	0	0	0	0	0	1	0
1204	1	1	1	1	0	1	0	0	1	1	0	0	0	0	1	0	1	0	2	NA	1	1	2	4	4	4	3	5	5	4	0	0	0	0	0	0	1	0
1205	1	2	2	1	0	1	0	0	1	0	0	0	0	0	1	0	0	0	2	NA	1	2	1	1	3	4	4	2	4	4	0	0	1	1	0	0	0	0
1206	2	1	1	1	0	0	1	2	1	0	0	0	NA	0	0	0	0	0	1	4	0	1	5	4	1	5	3	4	5	3	1	0	0	1	0	0	0	0
1207	2	1	2	1	0	1	0	0	0	0	0	0	0	1	1	0	0	0	2	NA	0	1	1	1	1	1	3	5	5	4	1	1	1	1	0	0	0	0
1208	3	2	2	1	0	1	1	0	0	0	0	0	0	0	1	0	0	0	1	1	1	1	4	3	4	4	2	4	5	1	1	1	1	0	0	0	0	0
1209	3	2	2	1	0	1	0	0	0	1	0	0	0	0	1	0	1	0	3	NA	0	2	1	4	2	3	2	3	4	1	0	0	1	0	0	0	0	0
1210	3	1	2	1	0	1	1	0	0	0	0	0	0	0	1	0	1	0	2	NA	1	2	1	1	4	2	2	4	4	4	1	1	1	1	0	0	0	0
1211	2	3	2	1	0	1	1	2	0	0	0	0	0	0	1	0	1	0	3	NA	0	2	1	1	2	5	5	5	5	3	1	0	1	1	0	0	0	0
1212	1	2	2	1	0	1	1	0	0	0	0	0	0	0	0	0	0	0	1	5	0	2	1	3	4	4	2	3	3	1	1	1	1	1	0	0	0	0
1213	3	2	2	1	0	1	1	0	0	0	0	0	1	0	0	0	1	0	2	NA	0	2	1	1	2	5	4	5	5	4	0	0	0	0	0	0	1	0
1214	2	3	1	1	0	1	0	2	1	1	1	0	1	0	1	0	0	0	2	NA	0	2	2	2	2	4	2	4	5	2	0	0	1	0	0	0	0	0
1215	2	1	2	1	1	1	1	2	1	0	0	1	1	0	1	0	1	0	1	4	0	1	3	1	2	1	1	5	5	4	1	1	0	1	1	1	0	0
1216	3	1	2	1	1	1	1	0	0	1	1	0	0	0	1	0	1	0	4	NA	0	2	1	1	1	5	3	5	5	2	0	0	1	0	0	0	0	0
1217	2	1	2	1	1	1	1	0	0	0	0	0	0	0	1	0	1	0	2	NA	1	2	4	2	3	4	4	4	4	4	1	0	1	1	1	0	0	0
1218	2	1	2	1	0	0	1	2	0	0	0	0	0	0	1	0	1	0	5	NA	0	1	3	3	4	4	4	4	4	3	1	0	1	0	0	0	0	0
1219	3	2	2	1	0	1	1	2	0	1	1	0	0	0	1	0	1	0	4	NA	1	2	1	1	3	5	3	5	5	4	1	1	1	1	0	1	0	0
1220	2	1	1	1	0	1	0	0	1	1	0	0	0	1	1	1	0	0	2	NA	0	1	4	4	4	5	5	5	5	3	0	0	0	0	0	0	1	0
1221	1	1	1	1	0	1	1	2	1	0	0	0	1	0	1	0	1	0	2	NA	1	2	4	3	2	5	3	5	5	4	0	1	1	1	0	0	0	0
1222	1	1	1	1	0	1	1	0	1	1	0	0	0	0	1	0	0	0	1	6	0	1	3	2	4	4	4	5	5	4	1	1	1	1	1	1	0	0
1223	1	1	2	1	0	1	0	0	1	1	1	0	1	0	1	0	1	0	4	NA	0	1	1	1	4	5	3	2	4	3	1	1	1	1	0	0	0	0
1224	1	1	1	1	0	1	0	0	0	0	0	0	0	0	0	0	0	0	1	1	0	1	4	5	2	5	5	4	5	3	1	0	1	0	0	0	0	0
1225	2	2	2	1	0	1	1	0	0	0	0	0	1	0	1	0	0	0	2	NA	1	1	1	1	5	5	3	2	2	4	1	0	1	1	0	1	0	0
1226	2	2	2	1	1	1	0	0	0	1	1	0	0	0	1	0	0	0	2	NA	0	2	1	2	3	4	4	4	5	1	1	1	1	1	0	0	0	0
1227	3	2	2	1	0	1	1	2	1	1	1	0	1	0	1	0	1	0	2	NA	1	2	4	3	5	5	4	4	5	3	1	1	1	1	0	0	0	0
1228	2	3	2	1	0	1	1	NA	0	0	0	0	0	0	1	0	1	0	2	NA	1	2	3	1	4	2	1	4	4	4	0	0	1	1	0	0	0	0
1229	2	1	2	1	0	1	1	2	1	0	0	0	0	0	0	0	1	0	1	4	0	2	1	1	5	5	5	1	1	1	1	1	1	1	1	1	0	1
1230	2	2	2	1	0	1	1	2	0	0	0	0	0	0	0	0	0	0	3	NA	1	1	2	5	1	5	2	4	4	1	1	0	1	1	0	0	0	0
1231	1	2	1	1	0	1	0	0	0	0	0	0	0	0	1	0	1	0	3	NA	0	1	1	3	3	3	3	4	4	3	1	1	1	1	0	0	0	0
1232	2	1	2	1	0	1	0	0	1	0	0	0	0	0	0	0	1	0	2	NA	0	1	1	1	3	5	3	3	3	4	1	1	1	0	0	0	0	0
1233	2	3	2	1	0	1	0	2	0	1	0	0	0	0	1	0	0	0	5	NA	1	2	2	2	2	4	2	4	4	3	1	1	1	1	0	0	0	0
1234	2	2	2	1	0	1	1	0	1	1	0	0	0	0	0	0	1	0	2	NA	1	1	1	3	5	4	2	1	4	3	0	0	0	0	0	0	0	1
1235	2	1	1	1	0	1	0	0	0	0	0	0	0	0	1	0	0	0	1	1	0	1	1	4	2	5	2	2	4	1	1	1	1	1	0	0	0	0
1236	3	2	2	1	0	1	0	0	0	1	0	0	1	0	1	0	1	0	2	NA	0	2	1	1	5	4	2	4	5	3	1	1	1	1	0	0	0	0
1237	1	2	2	1	0	1	1	0	1	0	0	0	0	0	1	0	1	0	3	NA	1	2	1	1	2	5	2	5	5	3	1	1	1	1	0	0	0	0
1238	1	1	1	0	0	1	0	0	1	0	0	0	0	0	1	0	0	0	1	3	1	2	3	4	4	3	4	3	3	4	1	1	0	1	0	0	0	0
1239	1	2	2	0	1	1	0	0	1	0	0	0	0	0	1	0	0	0	1	4	0	2	3	4	1	4	4	5	5	4	0	1	1	1	0	0	0	0
1240	2	2	2	1	0	1	0	0	1	0	0	0	0	0	1	0	1	0	1	3	0	2	1	2	5	4	4	5	5	4	1	1	1	1	1	0	0	0
1241	3	1	2	1	0	1	1	0	0	1	0	0	0	0	1	0	0	0	5	NA	0	1	4	3	3	3	4	4	1	5	0	0	1	1	0	0	0	0
1242	2	2	2	1	0	1	0	0	0	0	0	0	0	0	1	0	1	0	4	NA	1	1	3	1	4	5	4	4	4	4	1	1	1	1	0	0	0	0
1243	3	2	2	1	1	1	1	2	1	0	0	0	0	1	1	0	1	0	2	NA	1	1	1	1	2	5	4	5	5	4	1	1	1	0	0	0	0	0
1244	1	1	1	1	0	1	1	0	0	0	0	1	0	0	1	0	1	0	4	NA	0	1	4	2	3	5	2	5	5	4	1	0	1	1	0	0	0	1
1245	3	2	2	1	1	1	1	2	1	0	0	0	0	0	1	0	1	0	5	NA	0	2	1	1	5	4	3	1	1	1	0	0	1	0	0	1	0	0
1246	2	2	2	1	0	1	0	0	0	0	0	0	1	0	1	0	0	0	3	NA	1	2	1	1	1	5	3	5	5	3	1	0	1	1	0	0	0	0
1247	1	2	1	1	0	1	0	0	0	0	0	0	0	0	0	0	1	0	1	1	0	2	2	5	3	4	3	4	4	3	1	1	1	1	0	0	0	0
1248	3	2	1	1	1	1	0	0	1	0	0	0	1	0	1	0	1	0	3	NA	0	1	3	1	5	4	2	1	1	1	1	1	1	1	0	0	0	0
1249	3	3	2	1	0	1	1	0	1	0	1	0	0	1	1	0	0	0	2	NA	0	2	1	4	4	3	4	4	4	4	0	0	0	0	0	0	1	0
1250	2	1	1	1	1	1	0	0	0	1	0	0	1	0	0	0	1	0	3	NA	0	1	1	4	2	4	2	4	4	1	0	0	0	0	0	0	1	0
1251	2	2	1	1	0	1	1	0	1	1	0	0	0	1	1	0	0	0	4	NA	0	2	1	1	4	3	3	4	5	4	1	1	1	1	0	1	0	0
1252	1	1	2	1	0	1	1	0	1	0	0	0	1	0	1	0	0	0	3	NA	0	2	3	5	1	5	4	5	5	4	1	0	1	1	0	0	0	0
1253	1	1	2	1	0	1	1	0	0	0	0	0	0	0	1	0	1	0	3	NA	1	1	1	1	2	5	2	4	4	3	1	0	1	1	0	0	0	0
1254	2	3	2	1	1	1	0	0	1	1	0	0	0	0	1	0	0	0	5	NA	0	1	1	2	1	4	4	5	5	5	0	0	1	0	0	0	0	0
1255	2	2	2	1	1	1	0	0	1	1	0	0	0	1	1	0	1	0	2	NA	1	2	1	1	3	5	2	4	4	1	1	1	1	1	0	1	0	0
1256	1	1	1	1	1	1	0	2	1	0	0	0	1	0	0	0	1	0	1	3	0	1	1	1	4	4	4	4	4	4	1	1	1	1	1	1	0	0
1257	2	1	2	1	0	1	0	0	0	0	0	0	0	0	0	0	0	0	5	NA	0	2	1	5	1	5	3	5	5	3	0	0	1	0	0	0	0	0
1258	2	1	2	1	0	1	1	0	0	1	0	0	0	0	1	0	1	0	4	NA	1	2	4	4	1	5	3	5	5	3	0	0	1	1	0	0	0	0
1259	1	1	1	0	0	1	0	0	0	0	0	0	0	0	0	0	0	0	1	6	0	2	5	1	5	5	4	4	5	4	0	0	1	1	0	0	0	0
1260	3	1	2	1	0	1	1	0	1	0	0	0	1	0	1	0	0	0	2	NA	1	1	4	4	4	5	4	4	3	4	0	0	1	1	0	0	0	0
1261	2	1	2	1	1	1	0	2	1	0	1	0	1	0	1	0	1	0	3	NA	1	1	4	1	5	4	3	5	5	3	0	1	0	1	1	0	0	0
1262	3	2	1	1	0	1	1	0	1	1	0	0	0	0	1	0	1	0	4	NA	1	2	5	5	5	5	5	5	5	1	1	0	1	1	0	0	0	0
1263	3	2	2	1	0	1	0	2	1	1	0	0	0	0	1	0	0	0	4	NA	0	2	1	1	5	4	5	4	5	5	1	1	1	1	0	0	0	0
1264	2	1	2	1	0	1	0	0	0	0	1	0	0	0	1	0	0	0	1	1	NA	1	1	1	2	4	4	5	5	3	0	1	0	1	0	0	0	0
1265	3	2	2	1	1	1	1	0	0	0	0	1	1	1	1	1	1	1	2	NA	1	1	3	1	5	5	3	5	5	4	1	1	1	1	0	0	0	0
1266	3	2	2	1	0	1	0	0	0	0	0	0	0	0	1	0	0	0	5	NA	0	2	1	4	2	5	4	3	3	2	1	0	1	1	0	0	0	0
1267	1	1	1	1	0	1	0	0	0	0	1	0	1	0	1	0	1	0	4	NA	0	1	5	5	1	5	4	5	4	3	0	0	0	0	0	0	1	0
1268	3	1	2	1	1	1	0	NA	1	0	0	0	0	0	0	0	0	0	4	NA	0	1	5	1	1	5	5	5	2	4	0	0	0	0	0	0	1	0
1269	2	2	2	1	1	1	1	0	1	1	1	0	0	0	1	0	1	0	4	NA	0	2	1	1	3	4	2	5	5	4	1	1	1	1	0	0	0	0
1270	3	2	2	1	1	1	0	2	0	0	0	0	0	0	0	0	0	0	5	NA	0	2	2	5	4	4	2	5	5	4	1	1	1	1	0	0	0	0
1271	1	1	2	1	0	1	0	0	0	0	0	0	0	0	1	0	1	0	4	NA	0	2	4	5	1	5	5	3	4	1	1	1	1	0	0	0	0	0
1272	1	2	1	1	0	1	1	2	1	1	0	0	0	0	0	0	0	0	5	NA	0	2	1	1	5	5	2	1	2	3	1	1	1	1	0	0	0	0
1273	3	1	2	1	0	1	1	0	1	1	0	0	0	0	1	0	1	0	2	NA	0	1	1	5	5	5	2	1	1	3	1	1	1	1	0	0	0	0
1274	1	2	1	1	0	1	0	0	1	0	0	0	0	0	0	0	1	0	2	NA	0	1	4	1	1	3	4	5	4	4	1	1	1	1	0	0	0	0
1275	3	1	1	1	0	1	1	2	1	0	0	0	0	0	1	0	0	0	5	NA	1	1	4	3	2	4	2	4	5	3	0	0	1	1	0	0	0	0
1276	2	1	1	1	0	1	1	0	0	1	0	0	0	0	1	0	1	0	2	NA	0	1	3	1	2	4	2	5	5	4	1	1	0	1	0	0	0	0
1277	3	1	1	1	0	1	1	2	1	1	0	0	0	0	0	0	1	0	4	NA	0	2	1	1	5	5	1	1	1	1	1	1	1	1	0	0	0	0
1278	1	1	2	1	1	1	0	0	0	0	0	0	1	0	1	0	1	0	4	NA	1	1	5	3	5	5	5	5	5	4	1	1	1	1	0	1	0	0
1279	3	3	2	1	0	1	1	0	0	0	1	1	0	0	1	0	1	0	4	NA	1	2	1	1	5	3	2	4	3	1	0	1	1	1	0	0	0	0
1280	2	2	2	1	1	1	0	0	1	0	0	0	0	0	0	0	1	0	2	NA	0	2	1	1	4	5	2	5	5	4	1	1	1	1	0	0	0	0
1281	3	2	2	1	1	1	1	0	1	0	0	0	0	0	1	0	1	0	5	NA	0	2	1	1	5	5	1	5	5	4	1	0	1	1	0	0	0	0
1282	1	1	NA	1	0	1	1	0	1	NA	0	0	0	0	0	0	1	0	1	6	0	1	2	4	1	5	4	3	4	4	0	0	1	1	0	0	0	0
1283	2	1	1	1	1	1	1	2	1	1	0	0	0	0	0	0	1	0	3	NA	0	2	1	5	3	5	5	3	5	3	1	1	1	1	1	1	0	0
1284	1	1	1	1	0	1	1	0	1	0	0	0	0	0	0	0	0	0	5	NA	0	1	1	5	1	5	1	5	5	1	1	1	1	1	0	0	0	0
1285	1	1	1	1	0	1	1	0	0	0	0	0	0	0	1	0	1	0	2	NA	1	2	1	1	1	1	1	5	5	3	0	0	0	1	0	0	0	0
1286	1	1	1	1	0	1	0	2	1	0	0	0	0	0	1	0	0	0	5	NA	NA	2	4	5	1	5	4	5	5	1	1	0	1	1	0	0	0	0
1287	3	1	1	0	0	1	1	0	1	0	0	0	1	0	1	0	0	0	2	NA	0	1	1	1	4	4	2	4	4	4	1	1	1	1	0	1	0	0
1288	2	1	2	1	1	1	1	2	0	1	0	1	1	0	1	0	1	0	2	NA	1	1	3	1	3	5	5	5	5	4	1	1	1	1	1	1	0	0
1289	1	1	1	1	1	1	0	NA	1	0	0	0	0	0	0	0	1	0	1	1	0	1	3	3	3	3	3	3	1	3	1	0	1	1	0	1	0	0
1290	3	3	2	0	1	1	1	0	0	0	0	0	0	1	0	1	1	1	2	NA	0	1	1	4	4	2	2	2	2	1	1	1	1	0	0	0	0	0
1291	1	1	1	1	0	0	1	0	1	0	0	0	0	0	1	0	1	0	1	0	0	1	1	1	4	4	4	4	4	1	1	1	1	1	0	0	0	0
1292	2	1	1	1	0	1	1	NA	1	0	0	0	1	0	1	0	0	0	3	NA	0	1	3	3	3	3	4	3	2	1	0	0	0	1	0	0	0	0
1293	1	1	1	1	1	1	1	0	1	0	1	0	0	NA	1	0	1	0	1	1	0	2	5	1	5	5	3	4	5	1	1	1	1	1	1	1	0	0
1294	3	2	2	1	0	1	1	0	1	0	0	0	0	1	1	0	1	0	2	NA	1	1	4	1	2	5	2	4	4	4	0	0	1	0	0	0	0	0
1295	1	1	2	1	0	1	1	0	1	1	0	0	0	0	1	0	1	0	2	NA	1	2	1	1	4	3	1	5	5	4	0	1	0	1	0	0	0	0
1296	3	3	2	1	1	1	1	0	0	0	0	0	0	0	1	0	1	0	2	NA	1	1	3	4	4	5	4	4	5	4	1	1	1	1	0	0	0	0
1297	1	2	1	1	0	1	1	2	1	1	0	0	0	0	0	0	0	0	1	4	0	2	1	4	3	5	5	5	5	4	1	0	1	1	0	0	0	0
1298	3	2	2	1	0	1	1	0	0	1	1	0	0	1	1	1	1	1	2	NA	1	1	5	5	1	5	3	5	5	NA	0	0	0	0	0	0	1	0
1299	1	1	2	1	0	1	1	0	0	0	0	0	0	0	1	0	0	0	4	NA	1	2	1	4	5	5	2	3	3	3	0	0	1	1	0	0	0	0
1300	1	1	NA	0	NA	1	1	0	0	1	0	0	0	0	0	0	1	0	1	1	0	2	5	4	1	5	4	5	5	2	0	0	0	0	0	0	1	0
1301	1	2	2	1	0	1	1	2	0	1	0	0	0	1	1	0	1	0	3	NA	1	2	1	4	2	4	3	4	4	1	1	1	1	1	0	0	0	0
1302	3	2	2	1	0	1	1	2	1	0	0	0	0	1	1	0	1	0	3	NA	0	1	1	1	5	5	3	4	4	2	0	0	0	0	0	0	1	0
1303	1	2	2	1	0	1	1	2	1	0	0	0	0	0	1	0	1	0	1	4	1	2	1	4	4	4	2	5	5	2	1	0	1	1	0	0	0	0
1304	1	2	2	1	1	1	1	2	1	1	0	0	NA	0	0	0	0	0	4	NA	0	1	1	1	4	5	4	4	5	4	1	0	1	1	0	0	0	0
1305	2	2	2	1	0	1	0	0	0	0	0	0	0	0	1	0	1	0	4	NA	1	1	1	1	3	5	5	5	5	2	1	0	1	1	0	0	0	0
1306	2	3	1	1	1	1	1	2	0	0	0	0	0	0	1	0	1	0	1	4	1	2	3	3	4	4	3	5	5	4	1	1	1	1	0	0	0	0
1307	3	1	2	1	1	1	1	2	1	1	0	0	0	0	0	0	1	0	5	NA	0	1	2	2	4	5	4	3	4	1	1	0	1	1	0	0	0	0
1308	2	2	2	1	0	1	1	0	0	0	0	0	0	0	0	0	1	0	2	NA	1	2	3	5	5	5	5	4	4	4	0	0	1	1	0	0	0	0
1309	1	2	2	1	0	1	1	0	1	1	0	0	0	0	0	0	1	0	1	3	0	2	1	5	5	5	2	4	5	3	1	1	1	1	0	0	0	0
1310	2	3	2	1	0	1	0	2	1	0	0	0	0	0	1	0	1	0	5	NA	0	1	4	1	2	5	3	5	5	1	1	1	1	1	0	0	0	0
1311	2	1	1	1	0	1	0	NA	1	1	1	0	0	0	1	0	0	0	5	NA	0	1	1	1	2	4	2	4	4	1	1	1	1	0	0	0	0	0
1312	1	2	1	1	0	1	0	0	0	0	0	0	0	0	0	0	1	0	1	1	0	1	1	4	3	5	2	4	4	3	1	1	1	0	0	0	0	0
1313	2	1	1	1	0	1	1	2	1	0	0	0	0	0	1	0	0	0	3	NA	1	1	1	3	4	4	4	4	4	3	0	1	0	1	0	0	0	0
1314	1	1	1	1	0	1	0	0	0	0	0	0	0	0	0	0	1	0	1	3	0	1	2	3	2	5	3	5	5	2	0	1	1	1	0	0	0	0
1315	1	1	2	1	0	1	1	0	0	0	0	0	0	0	0	0	0	0	1	5	0	1	4	1	3	4	3	4	4	4	1	0	1	1	0	0	0	0
1316	1	1	1	1	0	1	1	0	1	0	0	0	0	0	0	0	1	0	1	1	0	1	4	1	4	1	3	5	5	1	1	1	1	1	0	0	0	0
1317	1	1	1	1	0	1	0	0	0	0	0	0	1	1	NA	1	1	1	2	NA	0	1	1	4	4	5	3	5	5	3	1	0	1	1	0	0	0	0
1318	3	2	2	1	1	0	1	0	0	0	0	0	0	0	1	0	0	0	1	4	1	2	1	5	2	4	4	5	5	4	1	1	1	1	0	0	0	0
1319	2	1	2	1	0	1	1	0	0	0	0	0	0	0	0	0	1	0	1	1	0	1	1	1	3	5	1	5	5	3	0	0	0	1	0	0	0	0
1320	2	1	1	1	0	1	0	0	1	1	0	1	1	1	1	0	1	0	2	NA	1	2	1	1	5	4	1	4	5	3	1	1	1	1	0	0	0	0
1321	1	1	2	1	0	1	1	0	0	1	0	0	0	0	1	0	1	0	5	NA	0	2	1	1	3	4	4	5	5	1	1	0	1	0	0	0	0	0
1322	2	2	2	1	0	1	0	0	0	0	0	0	0	0	0	0	1	0	5	NA	1	1	3	2	5	2	2	2	2	1	1	0	1	1	0	0	0	0
1323	3	2	1	1	0	1	0	2	1	1	0	0	1	0	0	0	1	0	4	NA	0	2	1	1	2	5	4	2	5	3	1	1	1	1	0	0	0	0
1324	3	1	2	1	NA	1	1	2	0	0	0	0	NA	0	0	0	1	0	4	NA	1	1	3	4	3	5	3	5	5	4	0	1	1	1	0	0	0	0
1325	2	2	2	1	0	1	1	0	0	0	0	0	0	0	1	0	0	0	4	NA	1	2	1	1	5	5	1	5	5	4	0	0	1	0	0	0	0	0
1326	2	2	1	0	0	1	1	0	1	0	0	0	0	0	0	0	1	0	2	NA	0	1	4	4	4	5	5	4	3	1	1	1	0	1	0	0	0	0
1327	2	1	1	1	0	1	0	0	0	0	0	0	0	1	1	0	1	0	2	NA	1	1	1	1	5	4	1	5	5	1	1	1	1	1	0	0	0	0
1328	2	1	2	1	0	1	1	0	1	0	0	0	0	0	0	0	1	0	3	NA	0	2	1	4	4	5	1	5	5	1	0	0	1	0	0	0	0	0
1329	3	2	1	1	0	1	1	0	0	0	0	0	0	1	1	1	1	0	3	NA	1	1	1	1	1	5	5	5	5	4	1	1	1	1	0	0	0	0
1330	1	2	2	1	0	1	1	0	1	0	0	0	0	0	1	0	1	0	1	3	0	2	1	4	5	5	3	5	5	1	1	1	1	1	0	0	0	0
1331	3	2	2	1	0	1	1	0	1	1	1	0	1	0	0	0	0	0	2	NA	1	1	1	1	1	5	4	1	5	4	1	1	1	1	0	0	0	0
1332	1	1	1	1	0	1	1	0	0	0	0	0	0	0	1	0	1	0	1	1	1	2	1	1	5	5	2	5	5	3	1	1	1	1	1	1	0	0
1333	2	2	2	1	1	1	1	0	0	0	0	0	0	0	1	0	1	0	2	NA	1	1	2	2	5	5	4	5	5	4	1	0	1	1	1	0	0	0
1334	2	3	2	1	0	1	1	2	1	1	1	1	0	0	1	0	1	0	2	NA	1	2	1	1	3	4	3	5	5	1	1	0	1	1	0	0	0	0
1335	1	2	1	0	0	1	1	0	0	1	0	1	0	0	1	0	1	0	1	4	0	1	3	3	1	5	3	4	4	1	1	1	1	1	0	0	0	0
1336	1	1	1	1	0	1	1	2	1	0	0	0	0	0	1	0	1	0	1	4	0	1	5	5	5	5	5	5	5	3	1	0	1	1	0	0	0	0
1337	1	2	2	1	0	1	1	0	1	0	0	0	1	1	1	1	1	0	2	NA	0	2	1	1	5	4	2	5	5	1	1	1	1	1	1	1	0	0
1338	1	2	1	1	0	1	1	2	1	0	0	0	0	0	0	0	1	0	2	NA	0	2	1	1	3	4	2	5	5	3	1	1	1	1	1	1	0	0
1339	1	1	1	1	0	1	0	0	0	0	0	0	0	0	1	0	0	0	1	1	0	2	2	2	4	4	2	4	4	3	1	1	1	1	0	0	0	0
1340	2	1	1	1	0	1	1	2	1	0	0	0	0	0	0	0	1	0	5	NA	1	1	4	5	1	5	3	4	4	3	1	0	1	1	0	0	0	0
1341	3	1	1	1	0	1	1	0	0	1	0	0	0	0	1	0	1	0	2	NA	1	1	1	1	4	4	2	4	4	4	1	1	1	1	0	1	0	0
1342	2	2	2	1	0	1	1	0	0	0	0	0	0	0	1	0	0	0	5	NA	0	2	1	1	4	4	3	3	5	3	0	0	0	1	0	0	0	0
1343	2	2	2	1	0	1	1	0	0	1	1	0	0	0	1	0	0	0	4	NA	1	1	1	2	5	4	4	4	5	1	1	1	1	1	0	0	0	0
1344	2	1	1	1	0	1	1	0	0	0	0	0	0	1	1	0	1	0	2	NA	1	1	3	5	1	5	5	5	5	3	1	0	1	1	1	0	0	0
1345	1	2	2	0	0	1	1	0	1	1	1	0	0	0	1	0	1	0	2	NA	1	2	1	1	5	3	2	4	4	1	1	1	1	1	0	0	0	1
1346	3	2	1	1	0	1	0	0	0	0	0	0	0	0	1	0	1	0	2	NA	0	1	1	1	4	5	5	5	5	3	1	1	1	1	0	0	0	0
1347	2	1	2	1	0	1	1	0	1	0	0	0	0	0	0	0	1	0	4	NA	0	2	1	5	5	5	2	5	5	4	1	1	1	1	0	0	0	0
1348	3	2	2	1	1	1	1	0	1	0	0	0	0	0	0	0	1	0	5	NA	1	1	5	1	1	5	4	5	5	2	1	0	1	0	0	0	0	0
1349	1	1	2	1	1	1	0	0	1	0	0	0	0	0	0	0	1	0	4	NA	0	1	1	4	5	4	3	5	5	4	0	1	1	0	0	0	0	0
1350	3	3	2	1	1	1	1	0	0	0	0	0	0	0	0	0	1	0	3	NA	0	1	5	5	5	5	5	5	5	5	0	0	0	0	0	0	1	0
1351	2	1	1	1	0	1	1	2	1	1	1	0	1	0	1	0	1	0	2	NA	0	2	1	3	3	5	5	5	5	3	1	1	1	1	0	0	0	0
1352	2	1	2	1	1	1	0	0	0	1	0	0	0	0	1	0	1	0	3	NA	1	2	2	1	4	4	2	2	5	4	1	1	1	1	0	0	0	0
1353	2	2	2	1	0	1	1	0	0	1	0	0	1	0	0	0	1	0	3	NA	0	1	4	3	2	4	2	4	4	4	1	1	1	0	0	0	0	0
1354	3	3	2	1	0	1	1	2	1	0	0	0	1	0	1	0	1	0	2	NA	1	2	1	4	4	4	4	5	5	1	1	1	1	1	0	0	0	0
1355	1	2	1	1	0	1	1	0	0	0	0	0	0	0	0	0	0	0	1	0	0	1	2	4	4	5	3	4	4	3	1	1	1	1	0	0	0	0
1356	2	1	1	1	0	1	0	2	1	0	0	0	0	0	0	0	0	0	2	NA	1	1	4	4	4	4	5	4	5	3	1	1	1	1	0	0	0	0
1357	2	2	2	1	1	1	0	2	0	0	0	0	1	0	1	0	1	0	4	NA	1	1	4	1	4	4	2	5	5	3	1	1	1	1	0	1	0	0
1358	2	1	1	1	0	1	0	0	0	0	0	0	0	0	1	0	1	0	5	NA	1	1	1	1	4	4	3	4	4	3	1	0	1	0	0	0	0	1
1359	2	2	2	1	0	1	1	0	0	1	1	0	0	0	1	0	1	0	2	NA	1	1	4	1	4	5	4	5	5	4	1	1	1	1	1	1	0	0
1360	3	2	1	1	0	1	0	0	0	1	0	0	0	0	0	0	1	0	1	4	0	1	5	1	4	4	1	1	1	3	0	0	0	1	0	0	0	0
1361	3	2	2	1	1	1	1	0	0	0	0	0	0	0	1	0	1	0	2	NA	1	2	1	1	3	5	1	4	5	4	1	1	1	1	0	0	0	0
1362	1	1	2	1	0	1	0	2	1	1	1	0	0	0	1	0	0	0	5	NA	1	1	4	4	2	5	4	5	5	3	0	0	1	0	1	0	0	0
1363	3	2	2	1	0	1	1	0	0	0	0	0	0	0	1	0	0	0	5	NA	1	1	4	1	4	5	4	5	5	4	1	0	1	0	0	0	0	0
1364	2	2	2	0	0	1	0	0	0	0	0	0	0	0	0	0	0	0	1	1	0	1	2	5	3	4	4	4	4	4	1	0	1	0	0	0	0	0
1365	2	1	2	1	0	1	1	0	0	0	0	0	0	0	1	0	1	0	2	NA	0	1	5	1	1	5	1	5	5	4	0	0	1	1	0	0	0	0
1366	1	1	1	1	0	1	1	0	1	1	1	0	0	1	1	0	1	0	2	NA	1	2	3	3	4	5	2	5	5	1	1	1	1	1	0	0	0	0
1367	2	1	2	1	0	1	1	2	1	0	0	0	0	0	1	0	1	0	3	NA	1	1	1	1	5	2	4	5	2	1	1	1	1	1	0	0	0	0
1368	1	3	2	1	0	1	0	0	1	1	1	0	0	1	1	0	0	0	2	NA	1	2	1	2	1	5	4	4	4	1	1	0	1	1	0	0	0	0
1369	3	2	2	1	0	1	0	0	0	0	0	0	0	0	1	0	1	0	3	NA	1	1	3	2	4	3	2	3	4	1	1	1	1	1	0	0	0	0
1370	1	1	1	1	0	1	1	2	1	0	0	0	0	0	NA	0	0	0	1	3	0	1	1	1	3	3	5	5	5	3	1	0	1	0	1	0	0	0
1371	2	1	2	1	0	1	1	2	1	1	0	0	0	0	0	0	0	0	2	NA	0	1	1	5	2	5	3	1	5	1	0	0	0	0	0	0	1	0
1372	2	2	2	1	0	1	1	0	0	1	0	0	0	1	1	0	1	0	3	NA	1	1	1	3	2	5	2	2	2	2	1	1	1	1	0	0	0	0
1373	2	2	2	1	1	1	0	2	0	0	0	0	1	0	1	0	1	0	4	NA	0	1	3	1	4	2	1	5	5	3	1	1	1	1	0	1	0	0
1374	1	2	1	1	0	1	0	0	0	1	0	0	0	0	1	0	1	0	1	6	1	2	1	1	3	5	1	4	5	4	1	1	1	1	0	0	0	0
1375	2	2	2	1	0	1	1	0	1	0	0	0	0	1	1	0	1	0	2	NA	1	2	1	4	4	5	1	3	4	4	1	1	1	1	0	0	0	0
1376	2	1	1	1	0	1	0	0	1	1	0	0	0	0	1	0	1	0	1	6	0	1	3	4	1	3	3	4	4	1	1	0	1	1	0	0	0	1
1377	3	1	1	1	0	1	1	0	0	0	0	0	0	0	1	0	0	0	5	NA	1	1	1	1	5	3	1	2	5	2	1	1	1	1	0	0	0	0
1378	1	1	2	1	0	1	1	0	0	1	0	0	0	0	1	0	1	0	2	NA	1	1	3	2	2	4	2	4	5	3	1	1	1	1	0	0	0	0
1379	2	1	2	1	0	1	1	2	0	1	1	0	1	0	1	0	1	0	2	NA	1	1	5	2	2	4	2	5	5	3	1	1	1	1	0	0	0	0
1380	1	3	1	1	0	1	0	0	0	0	0	0	0	0	1	1	1	0	1	5	0	1	1	2	5	4	4	4	5	4	1	1	0	1	0	0	0	0
1381	2	2	2	1	0	1	1	0	1	0	0	0	0	0	1	0	1	0	5	NA	1	2	1	1	5	5	5	5	5	1	1	0	1	0	0	0	0	0
1382	2	2	2	1	0	1	1	2	1	1	0	0	0	1	1	0	1	0	5	NA	1	2	3	2	3	3	2	4	5	4	1	1	1	1	0	0	0	0
1383	2	1	2	1	0	1	1	2	1	1	1	0	1	1	1	0	1	0	2	NA	1	2	5	5	1	5	3	5	5	1	1	0	1	0	0	0	0	0
1384	1	2	2	1	0	1	1	0	1	1	0	0	NA	0	1	0	1	0	2	NA	0	1	3	1	3	5	3	4	5	4	1	1	1	1	0	0	0	0
1385	3	3	2	1	0	1	1	0	1	0	0	0	0	0	0	0	0	0	2	NA	0	2	1	5	2	5	4	4	4	1	0	0	0	0	0	0	1	0
1386	2	3	2	1	0	1	1	0	1	1	0	0	0	0	1	0	1	0	2	NA	0	2	1	4	4	4	3	4	5	1	1	1	1	0	0	0	0	0
1387	2	3	2	1	0	1	1	2	0	1	0	0	0	0	0	0	0	0	1	3	0	2	1	1	3	3	3	1	5	3	0	1	1	1	0	0	0	0
1388	2	2	2	1	0	1	0	0	0	0	0	0	0	0	1	0	1	0	1	2	0	2	2	1	4	5	4	2	4	3	1	0	1	1	0	0	0	0
1389	2	2	1	1	0	1	0	0	1	0	0	0	0	0	0	0	0	0	1	4	0	1	2	5	4	5	2	5	5	2	0	0	0	1	0	1	0	0
1390	3	1	2	1	0	1	1	0	1	1	0	0	0	0	1	0	1	0	1	3	1	2	2	4	1	5	1	5	5	1	1	1	1	1	1	1	0	0
1391	1	2	1	1	0	1	0	0	1	1	0	0	0	0	1	0	1	0	3	NA	0	1	1	3	4	5	3	4	5	1	1	1	1	1	0	0	0	0
1392	1	1	1	1	0	1	0	0	0	0	0	0	0	0	0	0	1	0	1	1	0	2	1	1	4	5	4	5	5	1	1	0	1	1	0	0	0	0
1393	2	2	1	1	0	1	1	2	1	1	1	1	0	0	1	0	1	0	5	NA	0	2	2	5	3	5	4	5	5	4	1	1	1	1	1	1	0	0
1394	2	2	2	1	1	1	0	0	1	1	0	0	0	0	0	0	0	0	3	NA	0	1	1	1	1	5	2	5	5	3	1	1	1	1	0	0	0	0
1395	3	2	1	0	0	1	0	2	1	1	0	0	0	0	0	0	1	0	1	2	0	1	5	5	1	5	5	5	5	4	0	0	1	0	0	0	0	0
1396	2	2	2	1	1	1	1	0	1	0	0	0	0	0	1	0	1	0	2	NA	0	2	1	1	5	3	4	3	4	5	1	0	1	1	0	0	0	0
1397	2	3	2	1	0	1	0	0	1	0	0	0	0	0	1	0	0	0	2	NA	0	1	4	5	2	5	3	3	5	3	1	1	1	1	0	0	0	0
1398	2	2	2	1	0	1	1	2	1	0	0	1	1	0	0	0	0	0	1	3	0	2	2	5	3	4	2	3	5	5	1	0	0	0	0	0	0	0
1399	2	2	2	0	1	1	1	2	1	1	0	0	1	0	0	0	0	0	3	NA	0	1	3	3	3	3	3	3	3	4	1	0	0	0	0	0	0	0
1400	2	1	1	1	0	1	0	0	0	0	0	0	0	0	0	0	0	0	1	1	0	1	1	1	4	5	3	5	5	4	1	1	1	1	0	1	0	0
1401	1	1	1	1	0	1	0	0	0	0	0	0	0	0	0	0	1	0	1	5	0	2	2	2	4	4	3	4	5	2	1	1	1	1	1	1	0	0
1402	2	1	2	1	0	1	1	0	1	1	0	0	1	1	1	0	1	0	2	NA	0	2	1	3	5	5	5	1	5	2	1	1	1	1	0	0	0	0
1403	1	1	1	1	1	1	0	0	1	0	1	1	0	0	0	0	0	0	1	1	0	1	3	4	2	5	3	4	4	4	1	0	1	1	0	0	0	0
1404	2	1	2	1	1	1	1	2	1	1	1	0	1	0	1	0	1	0	2	NA	0	1	5	5	1	5	4	5	5	4	1	1	1	1	0	0	0	0
1405	3	3	2	1	1	1	0	0	0	0	0	0	0	0	1	0	1	0	4	NA	0	2	4	1	1	5	3	3	3	4	1	1	1	1	0	0	0	0
1406	3	3	2	1	0	1	0	2	1	0	0	0	0	0	1	0	1	0	1	0	1	2	1	5	4	4	1	5	5	1	1	1	1	1	0	0	0	0
1407	3	1	1	1	0	1	0	0	0	0	0	0	0	0	0	0	0	0	2	NA	1	1	5	1	5	5	1	5	5	1	1	1	1	1	0	1	0	0
1408	3	1	1	1	1	0	0	0	0	0	0	0	0	0	0	0	1	0	2	NA	0	2	5	1	3	5	1	5	5	4	0	0	1	0	0	0	0	0
1409	2	1	2	1	1	1	0	0	0	0	0	0	0	0	0	0	1	0	5	NA	0	1	4	4	4	4	4	4	4	1	1	0	1	1	0	0	0	0
1410	3	2	2	1	0	1	0	0	0	0	0	0	0	0	1	0	1	0	3	NA	1	1	4	4	4	4	5	4	5	5	1	0	1	0	0	0	0	0
1411	2	2	2	1	0	1	0	2	1	0	0	0	0	0	1	0	1	0	1	5	1	2	5	3	3	5	4	3	5	3	1	0	1	1	0	0	0	0
1412	2	2	1	1	0	1	1	0	1	0	0	0	0	0	0	0	0	0	3	NA	0	1	2	1	5	5	3	5	3	4	1	1	0	1	0	0	0	0
1413	1	1	2	1	0	1	1	2	0	0	0	0	0	0	1	0	0	0	1	6	1	1	1	1	3	5	3	5	5	1	1	0	1	1	0	0	0	0
1414	1	1	2	1	1	1	0	0	1	1	1	0	0	1	1	0	0	0	3	NA	1	2	1	2	3	2	3	3	5	4	1	1	1	1	0	0	0	0
1415	2	3	2	1	0	1	0	2	0	1	0	0	0	0	1	0	0	0	5	NA	0	2	1	4	4	5	2	4	5	1	1	0	1	1	0	0	0	0
1416	2	3	2	1	0	1	1	0	0	0	0	0	0	0	1	0	1	0	4	NA	0	2	1	1	5	5	4	2	5	1	1	0	0	1	0	0	0	0
1417	3	2	2	1	0	1	0	0	0	0	0	0	0	0	0	0	0	0	3	NA	0	2	1	1	3	5	1	3	4	4	1	1	1	1	0	0	0	0
1418	1	2	1	1	0	1	0	0	0	0	0	0	0	0	1	0	1	0	1	1	1	2	1	5	4	5	4	4	5	3	1	1	1	1	0	0	0	0
1419	1	1	2	1	0	1	0	0	1	1	0	0	0	0	1	0	1	0	1	4	0	1	4	2	4	4	3	4	4	4	1	0	1	1	0	0	0	0
1420	3	1	1	1	0	1	1	0	0	1	0	0	0	0	1	0	1	0	2	NA	0	1	2	1	5	5	4	5	4	4	1	1	1	1	0	1	0	0
1421	1	1	1	1	0	1	0	NA	0	0	0	0	0	0	1	0	1	0	5	NA	1	1	1	1	5	5	4	4	4	3	1	0	1	0	0	0	0	0
1422	1	1	2	1	0	1	0	0	0	0	0	0	0	0	0	0	1	0	1	1	0	1	1	5	1	4	4	3	4	2	1	0	1	1	0	0	0	0
1423	1	1	2	1	0	1	1	0	1	0	0	0	0	0	1	0	1	0	1	6	1	1	1	1	5	5	4	5	5	1	1	1	1	1	1	0	0	0
1424	3	2	2	1	0	1	0	0	0	1	0	0	0	1	1	0	0	0	2	NA	1	1	1	5	3	5	3	2	2	1	1	1	1	1	0	0	0	0
1425	2	2	2	1	0	1	0	2	1	0	0	0	1	0	1	0	1	0	3	NA	1	1	1	1	5	3	1	2	5	3	1	0	1	0	0	0	0	0
1426	1	2	2	1	0	1	1	0	0	0	0	0	0	0	1	0	0	0	1	1	NA	1	1	4	3	4	3	2	4	1	1	1	1	1	0	0	0	0
1427	2	2	2	1	0	1	1	0	0	1	0	0	0	0	1	0	1	0	5	NA	1	2	1	4	2	5	2	4	5	5	1	0	0	0	0	0	0	0
1428	2	1	2	1	0	1	1	2	1	0	0	1	1	0	1	0	1	0	2	NA	0	2	1	1	5	4	1	5	5	4	1	1	1	1	1	1	0	0
1429	2	2	2	1	0	1	1	0	0	1	0	0	0	0	0	0	0	0	2	NA	0	2	1	1	3	4	3	3	3	5	1	1	1	1	0	0	0	0
1430	3	2	1	0	1	1	1	2	0	0	0	0	0	0	1	0	1	0	5	NA	0	1	1	1	5	4	1	1	5	2	0	0	0	0	0	0	1	0
1431	2	2	2	1	0	1	1	0	1	1	1	0	0	1	1	0	1	0	2	NA	1	1	1	1	4	4	1	3	3	1	1	1	1	1	0	0	0	0
1432	1	1	1	1	0	1	0	0	0	0	0	0	0	0	1	0	1	0	2	NA	0	1	1	1	4	2	4	5	5	4	1	0	1	1	0	0	0	0
1433	3	2	2	1	1	1	0	0	1	0	0	0	0	0	1	0	0	0	4	NA	0	2	2	3	3	4	3	4	4	3	1	0	1	1	0	0	0	0
1434	2	1	2	1	0	0	0	0	0	1	0	0	1	0	1	0	0	0	3	NA	1	1	5	5	5	5	5	5	5	3	0	0	1	0	0	0	0	0
1435	2	1	1	1	0	1	1	2	0	1	0	0	0	0	1	0	1	0	3	NA	0	2	1	1	5	5	3	5	5	1	0	1	0	0	0	0	0	0
1436	1	1	1	1	0	1	0	0	0	0	0	0	0	0	0	0	0	0	1	6	0	1	1	1	5	5	3	5	5	5	0	0	0	0	0	0	1	0
1437	1	2	1	1	0	1	1	0	1	1	0	0	0	0	1	0	1	0	1	4	0	1	2	5	1	5	3	5	5	3	1	1	1	1	0	0	0	0
1438	2	2	2	1	0	1	0	0	0	1	0	0	0	0	1	0	1	0	2	NA	1	2	1	3	3	4	1	2	5	1	0	0	0	0	0	0	1	0
1439	2	2	2	1	1	1	0	2	1	0	0	0	0	0	1	0	1	0	4	NA	0	2	1	3	4	3	1	3	3	4	0	1	1	1	0	0	0	0
1440	2	2	2	1	0	1	1	2	1	1	1	0	0	0	1	0	1	0	2	NA	1	1	1	1	5	2	1	1	3	3	0	0	1	1	0	0	0	0
1441	2	1	2	1	0	1	1	0	0	1	0	0	0	0	1	0	0	0	3	NA	1	2	1	4	2	4	2	1	4	1	1	0	1	1	0	0	0	0
1442	3	2	2	1	0	1	1	2	0	1	0	0	0	0	1	0	1	0	4	NA	1	2	1	2	4	4	2	3	3	1	1	0	1	1	0	0	0	0
1443	2	2	1	1	0	1	0	NA	0	1	0	0	0	0	1	0	1	0	2	NA	1	1	5	5	1	5	4	5	5	4	0	0	1	0	0	0	0	0
1444	2	2	2	1	0	1	0	2	0	0	0	0	0	0	1	0	1	0	3	NA	1	2	3	1	3	5	4	2	5	3	1	0	1	0	0	0	0	0
1445	2	2	2	0	0	1	1	0	1	1	0	0	0	0	1	0	1	0	4	NA	0	2	1	4	2	5	5	5	5	1	1	0	1	1	0	0	0	0
1446	2	1	1	1	0	1	1	2	1	1	0	0	1	0	1	0	1	0	2	NA	0	1	1	1	5	5	3	5	5	1	1	1	1	1	0	0	0	0
1447	2	2	2	1	0	1	1	0	1	1	1	0	0	0	1	0	1	0	2	NA	0	1	1	1	1	5	2	3	5	1	1	0	1	1	0	0	0	0
1448	2	2	2	1	0	1	1	0	1	1	1	0	0	0	1	0	0	0	2	NA	0	1	4	2	3	4	5	5	5	4	1	0	1	0	0	0	0	0
1449	1	1	1	1	0	1	1	2	1	1	0	1	1	0	1	0	0	0	2	NA	1	1	3	3	5	5	1	3	3	2	1	0	1	0	0	1	0	0
1450	1	1	1	1	0	1	1	0	1	1	0	0	0	0	0	0	1	0	4	NA	0	1	1	4	4	4	4	5	5	4	1	0	1	1	1	0	0	0
1451	3	2	2	1	0	1	1	0	0	0	0	0	0	0	1	0	1	0	5	NA	1	2	1	1	5	2	1	1	5	4	1	1	1	1	0	0	0	0
1452	2	2	1	1	0	1	0	0	0	0	1	1	0	0	1	0	1	0	4	NA	1	2	1	1	1	5	3	4	5	4	1	1	1	1	0	0	0	0
1453	1	1	2	1	1	1	1	2	1	1	0	0	1	0	1	0	1	0	2	NA	1	1	1	1	4	3	3	4	5	2	1	1	1	1	1	0	0	0
1454	2	2	2	1	0	1	1	0	0	0	0	0	0	0	1	0	1	0	2	NA	0	1	5	1	1	5	2	5	5	1	0	0	1	0	0	0	0	0
1455	3	2	1	0	1	1	1	0	1	0	0	0	0	0	0	0	0	0	3	NA	0	2	3	4	3	5	4	4	4	1	0	0	1	0	0	0	0	0
1456	2	1	2	1	0	1	1	0	0	1	0	0	0	0	1	0	1	0	3	NA	0	2	1	1	5	5	4	5	5	1	1	0	1	1	0	0	0	0
1457	2	1	1	1	0	1	0	0	0	0	0	0	0	0	0	0	0	0	3	NA	1	1	4	4	4	4	3	3	3	1	1	1	1	1	1	1	0	0
1458	2	1	1	1	0	1	1	2	0	0	0	0	0	0	0	0	1	0	4	NA	0	1	3	5	3	5	3	5	5	4	0	0	1	1	0	0	0	0
1459	2	2	2	1	0	1	0	0	1	1	0	0	0	0	1	0	1	0	3	NA	0	2	1	2	4	5	4	5	5	4	1	1	1	1	1	1	0	0
1460	1	1	1	1	0	1	0	0	0	0	0	0	0	0	1	0	0	0	3	NA	0	1	1	5	3	5	4	5	5	4	1	1	1	1	0	0	0	0
1461	3	1	1	1	0	1	1	0	0	0	0	0	0	0	0	0	0	0	4	NA	1	2	1	2	3	5	5	5	5	1	1	1	0	1	0	0	0	0
1462	1	1	1	0	0	1	0	0	0	0	0	0	0	0	1	0	0	0	1	3	0	1	1	5	2	5	2	5	5	1	1	1	1	1	0	0	0	0
1463	1	2	1	1	0	1	1	2	1	0	0	0	0	0	0	0	0	0	1	4	0	1	1	5	5	4	2	1	2	3	0	0	0	0	0	0	1	0
1464	1	1	2	1	1	1	0	0	1	1	0	0	0	0	0	0	1	0	1	4	0	1	4	4	2	4	4	4	5	2	0	0	1	1	0	0	0	0
1465	1	1	1	1	0	1	0	0	0	0	0	0	0	0	0	0	0	0	1	5	0	2	1	1	5	2	2	3	4	1	1	1	1	1	0	0	0	0
1466	2	1	2	0	0	0	0	2	1	1	0	0	1	0	0	0	0	0	4	NA	0	1	1	4	4	1	4	5	5	1	1	1	1	1	1	1	0	0
1467	1	2	2	1	0	1	0	0	0	0	0	0	0	0	1	0	1	0	1	3	0	2	2	4	1	5	4	3	3	2	1	1	1	1	1	1	0	0
1468	2	2	2	1	1	1	1	0	1	0	0	0	0	0	0	0	0	0	5	NA	0	2	1	1	2	5	4	4	4	3	1	0	1	1	0	0	0	0
1469	2	1	1	1	0	1	1	0	0	0	0	0	NA	0	0	0	0	0	1	6	0	1	1	3	2	4	2	1	2	2	1	1	1	1	0	0	0	0
1470	1	1	1	1	0	1	0	0	1	1	0	0	0	0	1	0	1	0	3	NA	0	1	1	1	3	2	4	4	4	1	1	1	1	1	0	0	0	0
1471	2	2	2	1	0	1	1	0	1	1	0	0	0	0	1	0	1	0	4	NA	1	2	3	3	4	5	3	3	5	4	1	1	1	1	1	1	0	0
1472	1	3	1	1	0	1	0	2	1	0	0	0	0	0	0	0	0	0	2	NA	0	2	1	3	4	4	1	2	5	4	1	1	1	0	0	0	0	0
1473	3	1	1	1	1	1	1	2	0	0	0	0	0	1	1	0	1	0	2	NA	1	1	5	1	1	5	5	5	5	4	1	1	1	1	0	0	0	0
1474	1	2	1	1	0	1	0	2	0	0	0	0	0	0	0	0	0	0	1	1	NA	1	1	1	1	5	3	5	5	4	0	0	1	0	0	0	0	0
1475	1	1	2	1	0	1	1	2	0	0	0	0	0	0	0	0	1	0	1	5	0	2	1	1	5	3	1	3	4	4	1	0	1	1	0	1	0	0
1476	2	1	1	1	0	1	0	0	1	1	0	0	0	0	1	0	1	0	2	NA	1	2	4	5	5	5	5	5	5	1	1	0	0	1	0	0	0	0
1477	3	1	2	1	0	1	1	0	0	0	0	0	0	0	1	0	0	0	5	NA	0	1	3	4	3	5	4	5	5	4	0	0	1	1	0	0	0	0
1478	2	3	2	1	0	1	0	2	1	1	1	0	0	0	1	0	1	0	2	NA	0	2	1	1	5	5	1	4	4	2	0	1	1	1	0	0	0	0
1479	1	2	2	1	0	1	0	0	1	0	0	0	0	0	1	0	1	0	2	NA	0	1	1	1	4	3	2	5	5	1	1	0	1	0	0	0	0	0
1480	3	1	2	1	0	1	0	0	1	0	0	0	0	0	0	0	0	0	5	NA	0	1	2	4	5	4	4	5	5	1	0	1	1	1	0	0	0	0
1481	1	3	2	1	0	1	0	0	0	0	0	0	0	0	1	0	1	0	3	NA	1	2	2	3	4	3	2	2	5	1	1	0	1	1	0	0	0	0
1482	3	1	2	1	1	1	0	0	0	0	0	0	0	0	1	0	0	0	6	NA	0	1	3	3	3	3	3	3	3	5	0	0	0	0	0	0	1	0
1483	1	1	1	1	0	1	1	0	0	0	0	0	0	0	1	0	1	0	2	NA	1	1	2	4	2	5	4	5	5	4	1	1	1	1	0	0	0	0
1484	2	2	1	1	0	1	1	0	1	0	0	0	0	0	1	0	1	0	1	2	1	1	1	2	5	4	3	4	2	4	1	1	1	1	0	0	0	0
1485	3	2	2	1	1	1	1	2	0	0	0	0	0	0	1	0	1	0	2	NA	1	2	1	5	2	5	2	3	5	4	1	1	1	1	0	0	0	0
1486	2	1	1	1	0	1	0	0	0	1	0	0	0	0	1	0	1	0	1	4	1	1	4	5	1	5	3	5	5	4	0	0	0	0	0	0	1	0
1487	2	2	2	1	0	1	1	2	1	0	0	0	0	0	1	0	1	0	3	NA	1	2	1	3	4	5	4	5	5	1	1	0	1	1	0	0	0	0
1488	3	2	2	1	0	1	1	0	1	0	0	0	1	1	1	0	1	0	2	NA	1	2	2	1	4	5	2	2	2	1	1	1	0	1	0	0	0	0
1489	3	1	1	1	0	1	1	2	0	0	0	0	1	0	1	0	0	0	4	NA	1	1	1	1	1	1	1	1	1	1	1	1	1	1	1	1	0	0
1490	2	1	1	1	0	1	0	0	0	1	0	0	0	0	1	0	1	0	1	1	0	1	2	5	2	5	5	3	3	3	1	0	1	1	0	0	0	0
1491	2	2	2	1	0	1	1	NA	1	0	0	0	0	0	1	0	0	0	1	2	1	2	1	5	4	5	4	1	4	1	1	1	0	0	0	0	0	0
1492	1	1	1	1	0	1	0	0	1	1	1	0	1	1	1	0	1	0	2	NA	1	1	2	4	5	5	4	3	5	4	1	0	1	0	0	1	0	0
1493	1	1	1	1	0	1	0	0	1	0	0	0	0	0	0	0	0	0	5	NA	0	1	4	4	4	4	4	4	4	3	1	0	1	1	1	0	0	0
1494	3	2	1	1	0	1	1	0	1	1	0	0	0	0	1	0	1	0	5	NA	1	2	4	5	3	4	4	5	5	1	1	0	1	1	0	0	0	0
1495	1	2	1	1	0	0	0	0	0	0	0	0	0	0	1	0	0	0	2	NA	0	1	2	2	4	5	4	5	5	1	1	0	0	1	0	0	0	0
1496	2	2	2	1	0	1	1	0	0	0	0	0	0	0	1	0	1	0	1	4	0	1	1	5	5	5	5	5	5	4	0	0	1	0	0	0	0	0
1497	2	3	2	1	0	1	1	0	1	0	0	0	0	0	0	0	1	0	5	NA	1	2	1	1	3	1	1	5	5	4	1	0	1	1	0	0	0	0
1498	1	1	1	1	0	1	0	0	1	1	1	0	0	0	1	0	0	0	3	NA	1	2	1	3	3	4	3	3	2	4	1	1	1	1	0	0	0	0
1499	3	2	2	1	0	1	0	0	1	0	0	0	0	0	1	0	0	0	2	NA	1	2	1	3	5	4	4	2	2	4	1	1	1	1	0	0	0	0
1500	2	2	2	1	0	1	1	0	1	1	0	0	0	0	1	0	1	0	5	NA	1	2	2	5	4	4	3	2	4	2	1	0	1	1	0	0	0	0
1501	2	1	1	1	0	1	0	0	0	0	0	0	0	0	1	0	1	0	2	NA	1	1	5	1	3	5	2	5	5	4	1	1	1	1	0	0	0	0
1502	1	1	2	1	0	1	0	0	1	1	0	0	0	0	1	0	1	0	2	NA	0	1	2	1	3	4	4	5	5	4	1	1	1	1	1	1	0	0
1503	2	2	2	1	0	1	1	0	0	0	0	1	NA	0	1	0	1	0	3	NA	0	2	1	1	3	4	3	3	4	1	1	1	1	1	0	0	0	0
1504	2	3	2	1	0	1	1	0	1	0	0	0	0	1	1	0	0	0	5	NA	0	2	5	5	1	5	2	5	5	4	1	0	1	1	0	0	0	0
1505	1	2	2	1	0	1	1	2	1	1	1	0	0	0	1	0	1	0	4	NA	0	2	1	1	1	5	3	5	5	4	1	1	1	1	1	1	0	0
1506	1	1	1	1	0	1	1	0	1	0	0	0	0	0	0	0	1	0	1	1	0	1	3	3	3	3	3	3	3	4	0	1	0	0	0	0	0	0
1507	3	2	2	1	1	1	1	0	0	0	0	0	0	1	1	0	0	0	2	NA	0	2	2	1	5	4	1	3	5	2	1	1	0	1	0	0	0	0
1508	2	1	2	1	0	1	1	2	1	1	1	0	0	0	0	0	0	0	1	2	0	2	1	4	3	5	3	4	5	3	0	0	1	1	0	0	0	0
1509	3	2	2	1	0	1	1	0	1	1	0	0	0	0	1	0	1	0	1	3	1	2	3	5	1	4	3	3	5	2	1	0	1	1	0	0	0	0
1510	2	2	2	1	0	1	1	0	0	1	0	0	0	0	1	0	1	0	5	NA	1	1	2	3	4	4	3	3	5	1	0	1	1	1	0	0	0	0
1511	2	3	2	1	0	1	1	0	0	0	0	0	0	0	1	0	1	0	5	NA	0	2	1	4	1	5	4	4	4	4	1	0	1	1	0	0	0	0
1512	1	1	1	0	0	1	0	2	1	1	0	0	0	0	0	0	0	0	1	5	0	2	3	1	1	5	4	4	5	3	1	1	1	1	0	1	0	0
1513	2	2	2	1	0	1	1	2	1	1	1	0	0	1	1	0	1	0	2	NA	1	2	1	3	5	3	1	1	4	1	1	0	1	1	0	0	0	0
1514	2	2	2	0	1	1	1	0	0	0	0	0	0	0	1	0	0	0	2	NA	1	2	5	5	1	5	5	5	5	1	0	0	0	0	0	0	1	0
1515	2	1	1	1	0	1	1	2	1	1	0	0	0	0	1	0	1	0	5	NA	1	2	1	1	3	4	4	4	5	1	1	1	1	1	0	0	0	0
1516	2	1	2	1	0	1	1	0	0	1	0	0	0	0	1	0	0	0	2	NA	1	2	4	4	3	5	4	5	5	3	0	0	1	0	0	0	0	0
1517	2	2	2	1	1	1	0	0	1	1	1	0	0	1	1	0	1	0	1	4	1	2	1	1	3	4	2	2	4	1	1	0	0	0	0	0	0	0
1518	2	2	2	1	0	1	0	0	0	0	0	0	0	0	0	0	0	0	2	NA	0	1	2	2	5	5	2	4	4	1	1	1	1	0	0	0	0	0
1519	3	1	2	1	1	1	1	0	0	0	0	0	0	0	1	0	1	0	2	NA	1	2	1	1	5	2	1	2	3	1	1	1	1	1	0	1	0	0
1520	2	2	2	1	0	1	1	2	1	0	0	0	0	0	1	0	1	0	3	NA	1	1	3	1	3	4	3	4	4	4	1	1	1	1	0	0	0	0
1521	1	1	1	0	0	1	1	0	1	0	0	0	0	0	0	0	0	0	1	1	0	1	4	3	3	3	4	5	1	2	1	0	0	0	0	0	0	0
1522	3	3	2	1	0	1	1	0	0	0	0	0	0	0	0	0	0	0	5	NA	1	2	1	4	2	4	2	3	5	4	1	1	1	1	0	1	0	0
1523	2	1	2	1	0	1	1	2	0	0	0	0	NA	0	1	0	1	0	5	NA	1	2	5	5	3	5	2	2	5	3	1	1	0	1	0	0	0	0
1524	1	2	2	0	0	1	0	0	0	0	0	0	0	0	1	0	1	0	3	NA	1	2	1	4	5	3	2	2	2	1	1	1	1	1	0	0	0	0
1525	1	1	1	1	0	1	1	0	0	0	0	0	0	0	1	0	1	0	3	NA	1	2	1	4	3	4	2	5	5	1	1	1	1	1	0	1	0	0
1526	2	1	1	1	0	1	0	NA	0	0	0	0	0	0	1	0	0	0	1	4	0	1	1	4	1	5	5	2	4	1	0	0	1	0	0	0	0	0
1527	3	3	2	1	1	1	1	0	0	0	0	0	0	0	1	0	1	0	2	NA	1	1	1	4	5	5	5	4	4	3	0	0	0	1	0	0	0	0
1528	2	2	2	1	0	1	1	0	0	1	0	0	1	0	1	0	1	0	3	NA	1	2	1	2	5	5	2	3	5	4	1	1	1	1	0	0	0	0
1529	2	1	1	1	0	1	0	0	1	1	1	0	0	0	0	0	1	0	2	NA	1	1	1	1	2	2	1	2	2	4	1	1	0	1	0	0	0	0
1530	3	2	2	1	1	1	0	0	0	0	0	0	0	0	0	0	0	0	5	NA	0	1	4	2	1	5	5	5	5	3	1	0	0	1	0	0	0	0
1531	2	1	2	1	0	1	1	2	1	1	1	0	0	0	1	0	0	0	3	NA	0	1	1	2	2	4	4	5	5	1	1	1	1	1	0	0	0	0
1532	1	1	2	1	1	1	0	0	0	0	0	0	0	0	1	0	1	0	5	NA	1	1	1	2	3	2	1	2	2	1	0	0	1	1	0	0	0	0
1533	1	2	1	1	0	1	0	0	1	1	1	0	0	0	1	0	1	0	4	NA	0	1	3	1	2	5	3	4	4	1	1	1	1	1	0	0	0	0
1534	1	2	2	1	0	1	1	0	1	0	0	0	NA	0	0	0	1	0	2	NA	0	1	1	1	2	4	2	4	5	3	1	0	1	0	0	0	0	0
1535	3	1	1	0	0	1	1	2	0	0	0	0	0	0	1	0	1	0	5	NA	0	1	1	1	5	4	3	5	5	3	1	1	1	1	1	1	0	0
1536	1	2	2	1	0	1	1	2	0	0	0	0	0	0	0	0	1	0	5	NA	0	1	5	1	1	5	4	5	5	4	1	1	1	1	1	0	0	0
1537	1	1	2	1	0	1	0	0	0	1	1	0	0	0	NA	0	0	0	2	NA	1	1	2	2	3	5	2	4	4	5	1	1	1	1	0	0	0	0
1538	1	1	2	1	0	1	0	0	0	0	0	0	0	0	1	0	1	0	5	NA	0	1	5	5	1	5	5	5	5	4	1	1	1	1	1	0	0	0
1539	3	3	2	1	0	1	0	2	1	0	0	0	0	0	0	0	0	0	4	NA	1	1	2	5	3	5	3	3	3	3	0	1	1	1	0	0	0	0
1540	2	1	1	1	0	1	0	0	0	0	0	0	0	1	1	0	0	0	2	NA	0	1	1	4	4	3	3	2	3	5	0	0	0	1	0	0	0	0
1541	2	1	2	1	0	1	0	2	1	1	1	0	0	0	1	0	1	0	5	NA	0	2	2	4	4	4	4	5	3	1	0	0	0	0	0	0	1	0
1542	2	1	2	1	0	1	0	2	1	1	0	0	0	0	1	0	1	0	4	NA	1	1	2	1	5	4	4	4	2	4	1	0	0	1	0	0	0	0
1543	3	2	2	1	1	1	0	0	1	0	0	0	0	0	1	0	0	0	5	NA	0	1	1	3	4	3	2	4	4	1	1	1	1	1	1	1	0	0
1544	1	1	1	1	0	1	1	0	0	0	0	0	0	0	0	0	1	0	5	NA	0	1	4	1	2	5	5	5	5	4	1	1	1	1	0	0	0	0
1545	3	2	2	1	1	1	0	0	0	0	0	0	0	0	1	0	0	0	3	NA	0	1	4	2	1	5	3	5	4	4	1	1	1	1	1	0	0	0
1546	2	2	2	1	0	0	1	0	1	1	1	0	0	0	0	0	0	0	3	NA	0	2	1	2	5	4	3	3	3	3	1	1	1	1	0	0	0	0
1547	2	1	1	1	0	1	1	0	0	0	0	0	1	0	1	0	1	0	2	NA	0	2	1	3	3	5	3	3	5	1	1	0	1	1	0	0	0	0
1548	1	1	1	1	0	0	0	0	0	0	0	0	0	0	0	0	0	0	1	1	0	1	1	3	1	5	4	2	5	4	1	0	0	1	0	0	0	0
1549	2	1	2	1	0	1	1	0	1	0	0	0	0	0	1	0	1	0	1	4	0	2	1	1	4	5	5	5	5	4	1	1	1	1	0	0	0	0
1550	2	2	2	1	0	1	0	0	0	0	0	0	0	1	0	0	0	0	3	NA	0	2	1	3	4	4	2	4	4	4	1	0	0	1	0	0	0	1
1551	2	1	2	1	0	1	1	2	1	1	1	0	0	0	1	0	1	0	1	4	1	2	5	5	1	5	3	5	5	4	1	0	0	1	0	0	0	0
1552	2	2	2	1	0	1	0	2	1	1	0	0	0	0	0	0	0	0	1	5	0	2	1	3	2	5	3	3	5	4	1	0	1	1	0	0	0	0
1553	2	3	2	1	0	1	0	2	0	0	0	0	0	0	1	0	1	0	1	4	0	2	1	1	5	4	2	5	4	1	1	1	1	1	0	0	0	0
1554	1	1	1	1	0	1	0	2	1	1	0	0	0	0	1	0	1	0	2	NA	1	2	1	1	5	5	1	3	3	4	1	1	1	1	0	0	0	0
1555	1	1	1	1	0	1	1	2	1	0	0	0	0	0	0	0	1	0	1	3	0	2	1	5	2	5	2	4	5	3	1	1	1	1	0	0	0	0
1556	3	2	2	1	1	1	0	0	0	1	0	0	0	0	1	0	0	0	5	NA	NA	2	1	1	5	4	2	3	5	1	1	1	1	1	0	0	0	0
1557	1	1	1	1	0	1	0	0	0	0	0	0	0	0	1	0	0	0	2	NA	0	1	1	1	4	5	1	5	5	4	1	1	1	1	0	1	0	0
1558	1	2	1	1	1	1	0	0	0	1	0	0	0	0	1	0	0	0	4	NA	1	2	1	4	4	5	5	4	4	4	1	1	1	1	0	0	0	0
1559	2	2	2	1	1	1	0	0	0	0	0	0	0	0	1	0	0	0	5	NA	1	2	1	3	3	5	5	4	4	4	0	0	1	0	0	0	0	0
1560	1	2	1	1	0	1	0	0	0	0	0	0	0	0	0	0	0	0	1	1	0	2	3	4	1	4	4	5	5	3	0	1	1	1	0	1	0	0
1561	2	2	2	1	0	1	0	0	0	0	0	0	0	1	1	0	1	0	3	NA	1	2	1	1	1	1	2	5	5	5	0	1	0	0	0	0	0	0
1562	3	2	2	1	0	1	1	2	0	0	0	0	0	0	1	0	1	0	5	NA	0	2	2	4	3	5	4	2	5	2	1	1	1	1	0	1	0	0
1563	2	2	2	1	1	1	1	0	0	1	0	0	1	0	1	0	0	0	2	NA	1	2	1	1	3	4	2	2	4	4	1	0	1	1	0	0	0	0
1564	1	3	2	1	1	1	0	0	1	0	0	0	0	0	1	0	1	0	1	1	0	1	2	4	3	5	3	4	5	3	1	1	1	1	0	0	0	1
1565	2	2	2	1	0	1	1	0	1	1	0	0	0	0	1	0	1	0	3	NA	1	2	5	5	3	4	5	1	5	1	0	0	0	0	0	0	0	1
1566	2	1	1	1	0	1	1	2	1	0	0	0	1	0	1	0	0	0	4	NA	0	2	3	3	4	4	4	2	3	1	0	0	0	0	0	0	1	0
1567	2	2	2	1	0	1	1	0	1	0	0	0	1	0	1	0	1	0	4	NA	NA	1	4	1	3	5	4	5	5	3	1	1	1	1	0	0	0	0
1568	1	1	1	1	0	1	1	0	0	1	1	0	0	0	0	0	0	0	4	NA	0	1	5	5	1	4	4	5	5	3	1	1	1	1	0	0	0	0
1569	1	1	1	1	0	1	1	0	0	0	0	0	0	0	0	0	1	0	6	6	1	2	3	1	2	5	3	4	5	1	1	0	1	1	0	0	0	0
1570	1	1	1	1	0	0	1	0	0	1	0	0	0	0	1	0	0	0	1	4	0	1	3	2	1	1	3	4	3	3	1	0	1	0	0	0	0	0
1571	2	1	2	1	0	1	1	2	1	0	1	0	0	1	1	0	1	0	4	NA	1	2	2	5	5	4	4	4	4	1	1	0	1	1	1	0	0	0
1572	1	1	1	0	0	1	0	2	0	0	0	0	NA	0	0	0	1	0	1	3	1	2	3	5	3	5	1	3	5	4	1	1	1	1	0	1	0	0
1573	1	1	1	1	0	1	0	0	0	0	0	0	0	0	0	0	1	0	3	NA	0	2	4	1	3	4	4	5	5	4	1	1	1	1	0	1	0	0
1574	1	1	2	1	0	1	1	0	1	0	0	0	0	0	0	0	1	0	4	NA	0	1	1	1	2	3	1	5	5	3	1	0	1	0	0	0	0	1
1575	2	1	2	1	1	1	1	0	0	1	1	0	0	0	1	0	1	0	5	NA	1	2	1	1	5	5	4	3	5	4	1	1	1	1	0	0	0	0
1576	3	2	2	1	1	1	1	0	1	1	1	0	0	0	0	0	1	0	3	NA	0	2	1	4	3	2	4	1	5	1	1	1	1	1	0	0	0	0
1577	1	1	2	1	0	1	0	0	0	0	0	0	0	0	1	0	0	0	1	5	0	2	1	1	1	5	3	4	4	1	1	1	1	1	0	0	0	0
1578	1	2	2	1	0	1	0	0	1	1	1	0	0	1	1	0	1	0	2	NA	1	2	1	1	4	5	3	3	4	4	1	1	1	1	0	0	0	0
1579	1	1	1	1	0	1	1	0	1	0	0	0	0	0	1	0	1	0	1	2	0	1	2	4	4	5	5	5	5	5	0	0	0	0	0	0	1	0
1580	1	1	2	1	0	1	0	0	1	1	1	0	0	0	1	0	0	0	2	NA	0	1	1	4	3	5	5	5	5	4	1	0	1	1	0	0	0	0
1581	1	1	1	1	0	1	1	0	1	0	0	0	0	0	1	0	1	0	3	NA	0	1	1	1	5	1	2	4	4	4	1	1	1	1	0	0	0	0
1582	2	1	2	1	1	1	0	0	1	0	0	0	0	0	0	0	1	0	3	NA	0	1	4	3	3	4	3	4	5	1	0	1	1	1	0	0	0	0
1583	2	1	1	0	1	1	0	0	0	0	0	0	0	0	1	0	1	0	4	NA	1	1	4	1	1	5	5	5	5	1	0	0	0	1	0	0	0	0
1584	2	1	2	1	0	1	1	2	1	1	1	0	0	0	0	0	0	0	5	NA	0	1	2	1	2	4	3	4	4	4	1	1	0	1	0	0	0	0
1585	3	2	2	0	0	1	1	0	0	0	0	0	0	0	1	0	1	0	2	NA	1	1	4	1	3	5	1	3	3	1	1	0	0	1	0	0	0	0
1586	2	1	2	1	0	1	1	2	1	1	0	0	0	0	1	0	1	0	5	NA	0	2	4	2	2	5	2	5	5	3	1	0	1	1	1	0	0	0
1587	1	1	1	1	0	1	1	0	0	0	0	1	0	0	1	0	1	0	1	3	0	2	3	1	3	4	3	4	4	1	1	0	1	1	0	0	0	0
1588	3	1	1	1	0	1	1	2	0	0	0	0	0	0	1	0	0	0	5	NA	0	2	2	2	3	4	3	3	4	4	1	1	1	1	0	0	0	0
1589	2	2	2	1	0	1	1	0	0	0	0	0	0	0	1	0	1	0	2	NA	0	2	1	2	3	5	3	5	5	3	1	1	1	1	1	0	0	0
1590	3	1	2	1	1	1	1	0	0	0	0	0	0	0	0	0	1	0	5	NA	1	2	1	4	4	4	2	4	4	4	0	0	0	0	0	0	1	0
1591	2	2	2	1	1	1	0	0	1	0	0	0	0	0	1	0	1	0	5	NA	NA	2	1	3	3	5	4	4	5	4	1	1	1	1	0	0	0	0
1592	1	1	2	1	0	1	1	0	0	0	0	0	NA	0	1	0	1	0	1	2	0	2	2	2	3	4	3	4	5	4	1	1	1	1	0	0	0	0
1593	2	1	2	1	0	1	0	0	0	1	0	0	0	0	1	0	1	0	4	NA	0	2	1	5	4	5	1	1	5	3	0	0	1	0	0	0	0	0
1594	3	1	1	1	0	1	0	2	0	1	0	0	0	0	0	0	0	0	4	NA	1	1	1	1	3	5	5	5	5	4	1	1	1	1	0	1	0	0
1595	3	3	2	1	1	1	0	2	1	0	0	0	0	0	1	0	1	0	5	NA	1	2	1	1	5	5	2	4	4	4	0	0	1	1	0	0	0	0
1596	3	3	2	0	0	1	0	0	0	0	0	0	0	1	1	0	1	0	3	NA	1	2	4	1	5	3	1	5	5	4	0	0	1	1	1	1	0	0
1597	3	1	1	0	1	1	1	0	0	0	0	1	0	NA	0	0	0	0	1	3	0	1	5	5	1	5	1	5	5	1	1	1	1	1	0	0	0	0
1598	3	3	2	1	1	1	1	0	0	0	0	0	0	0	0	0	0	0	1	2	0	2	1	1	4	4	1	4	5	1	1	1	1	1	0	0	0	0
1599	2	1	2	1	0	1	0	NA	1	0	0	0	0	0	0	0	1	0	6	NA	0	2	1	4	2	5	4	4	5	5	0	0	1	0	0	0	0	0
1600	1	1	1	1	0	1	1	0	1	1	0	1	1	0	1	0	1	0	2	NA	0	2	1	4	4	5	5	5	5	4	1	1	1	1	0	0	0	0
1601	2	2	2	1	1	1	0	0	1	0	0	0	0	0	1	0	1	0	4	NA	1	2	1	1	3	4	2	3	5	3	1	0	1	1	0	0	0	0
1602	3	2	2	1	0	1	0	0	0	0	0	0	0	0	1	0	1	0	2	NA	1	2	5	4	4	5	4	5	5	4	0	0	1	0	0	0	0	0
1603	2	2	2	0	0	1	1	2	1	0	0	0	1	0	1	0	1	0	5	NA	0	2	1	4	4	5	3	4	5	4	1	0	1	1	0	0	0	0
1604	1	1	2	1	0	1	0	2	1	1	1	0	0	0	0	0	0	0	4	NA	0	1	3	3	3	3	3	3	3	1	0	1	0	0	0	0	0	0
1605	1	1	1	1	0	0	1	2	0	0	0	0	NA	0	1	0	1	0	1	4	0	1	5	3	3	5	3	5	5	3	0	0	0	0	0	0	1	0
1606	2	1	2	1	0	1	1	0	0	0	0	0	0	0	1	0	1	0	5	NA	NA	1	4	5	1	5	5	4	5	2	1	0	1	1	0	0	0	0
1607	2	2	1	1	0	1	1	2	0	0	0	0	0	0	1	0	0	0	3	NA	0	1	2	5	4	4	2	3	4	3	1	1	1	1	1	1	0	0
1608	1	1	2	1	0	1	1	0	0	0	0	0	0	0	0	0	0	0	5	NA	1	1	5	5	1	5	5	5	5	4	1	0	0	0	0	0	0	0
1609	2	1	2	1	0	1	0	0	0	0	0	0	0	0	1	0	0	0	2	NA	1	1	2	4	3	4	2	4	5	3	0	0	0	1	0	0	0	0
1610	1	1	1	1	0	1	1	0	1	0	0	0	0	0	1	0	1	0	2	NA	1	1	1	1	5	3	3	3	4	4	1	1	1	1	1	1	0	0
1611	3	2	2	1	0	1	1	2	0	1	0	0	0	0	1	0	1	0	3	NA	0	2	4	4	3	5	4	3	3	5	1	0	1	0	0	0	0	0
1612	3	3	2	1	0	1	1	0	0	0	0	0	0	0	0	0	0	0	1	6	0	2	1	1	3	4	1	4	5	3	0	0	1	0	0	0	0	0
1613	2	3	1	1	0	1	1	0	1	0	0	0	0	0	1	1	1	1	2	NA	0	2	3	1	4	5	1	5	5	3	1	1	1	1	0	1	0	0
1614	3	3	2	1	1	1	1	0	0	0	0	0	0	0	0	0	0	0	5	NA	0	2	1	5	3	5	2	2	2	5	0	0	1	1	0	0	0	0
1615	2	2	2	1	1	1	0	0	0	1	0	0	0	1	1	0	1	0	5	NA	1	1	1	2	4	5	1	4	5	1	1	1	1	1	0	0	0	0
1616	2	1	1	1	0	1	0	2	1	1	1	1	1	0	0	0	1	0	2	NA	1	1	5	1	5	1	4	5	5	4	1	1	0	1	0	0	0	0
1617	2	2	2	1	0	1	1	0	0	1	1	0	0	1	1	0	0	0	3	NA	0	1	4	3	4	4	4	3	3	1	1	1	1	0	0	0	0	0
1618	1	2	2	1	0	1	1	0	0	1	0	0	0	0	1	0	0	0	4	NA	0	1	2	2	3	4	4	3	5	1	1	0	1	1	0	0	0	0
1619	1	1	1	1	0	1	1	NA	1	0	0	0	0	0	1	0	1	0	1	4	0	1	3	4	3	5	4	5	5	1	0	0	1	1	0	0	0	0
1620	1	1	1	1	0	0	0	0	1	1	0	0	0	0	0	0	0	0	2	NA	0	2	1	5	5	5	5	5	5	1	1	1	0	1	1	0	0	0
1621	2	2	2	1	0	1	1	2	1	1	1	0	0	1	1	0	1	0	2	NA	1	2	1	1	4	5	1	4	5	3	1	1	1	1	1	1	0	0
1622	3	2	2	1	0	1	0	0	0	0	0	0	0	0	1	0	0	0	5	NA	1	1	1	3	3	4	3	3	3	2	0	0	1	1	0	0	0	0
1623	3	3	2	1	0	1	1	0	1	0	0	0	0	0	1	0	1	0	1	4	0	2	5	5	5	4	1	5	5	5	1	1	1	1	0	1	0	0
1624	3	1	1	1	0	1	0	0	0	0	0	0	0	0	0	0	0	0	4	NA	1	1	1	1	4	4	5	5	5	4	1	1	1	1	0	0	0	0
1625	2	1	2	1	0	1	0	0	1	0	1	0	0	0	1	0	1	0	5	NA	1	2	3	4	4	4	3	3	5	1	1	1	1	1	0	0	0	0
1626	2	1	1	1	1	1	0	0	1	0	0	0	0	0	0	0	1	0	2	NA	1	1	1	5	5	5	5	5	5	1	0	0	0	0	0	0	1	0
1627	2	2	1	0	1	1	0	0	0	0	0	0	0	0	0	0	0	0	2	NA	0	1	2	2	4	5	4	4	4	1	1	1	1	1	0	1	0	0
1628	1	1	1	1	0	1	1	0	0	0	0	0	0	0	0	0	1	0	1	1	0	1	5	5	5	4	4	5	5	3	1	0	1	1	0	0	0	0
1629	3	3	1	1	0	1	1	0	1	0	0	0	0	0	1	0	1	0	4	NA	0	2	1	5	5	4	2	4	4	4	0	0	0	0	0	0	1	0
1630	2	1	2	1	0	1	1	0	0	1	0	0	0	0	1	0	1	0	3	NA	1	1	1	1	4	5	4	4	4	1	1	1	1	1	0	0	0	0
1631	2	1	1	1	0	1	1	0	0	0	0	0	0	0	NA	0	0	0	6	NA	0	2	5	5	1	5	5	3	5	5	0	0	0	0	0	0	1	0
1632	1	1	1	1	0	1	0	0	0	0	0	0	1	0	0	0	0	0	1	4	0	1	4	5	5	5	3	5	5	4	0	0	1	1	0	0	0	0
1633	1	1	1	1	1	1	1	0	0	0	0	0	0	0	0	0	1	0	2	NA	1	1	1	1	4	5	4	5	5	4	1	1	1	1	0	0	0	0
1634	3	1	2	1	1	1	0	0	0	0	0	0	0	0	1	0	0	0	5	NA	1	1	1	2	4	5	3	4	5	1	0	0	1	0	0	0	0	0
1635	1	2	1	1	0	1	0	2	0	0	0	0	0	0	1	0	1	0	5	NA	0	1	3	2	2	4	2	5	5	4	1	1	1	1	0	0	0	0
1636	3	1	1	1	0	1	1	2	1	0	0	1	1	0	1	0	0	0	2	NA	1	1	5	5	5	5	5	5	5	4	0	0	0	1	0	0	0	0
1637	1	1	1	1	0	1	1	2	1	1	1	0	0	0	0	0	0	0	2	NA	0	1	1	1	2	4	3	4	5	4	1	1	1	1	1	1	0	0
1638	3	2	2	1	1	1	1	2	0	0	0	0	0	0	1	0	1	0	5	NA	NA	1	1	1	4	4	3	4	4	3	1	1	1	1	1	1	0	0
1639	2	2	2	1	0	1	1	0	0	0	0	0	0	0	1	0	1	0	5	NA	1	2	1	1	2	5	2	2	2	4	1	1	0	0	0	0	0	0
1640	2	1	2	1	0	1	1	0	0	0	0	0	NA	0	1	0	1	0	5	NA	0	1	1	2	3	5	3	5	5	1	1	0	1	1	1	0	0	0
1641	1	1	2	1	0	1	0	0	0	0	0	0	0	1	1	1	1	0	2	NA	0	1	3	4	1	5	3	4	4	4	1	0	1	1	0	0	0	0
1642	2	1	1	1	0	1	1	0	0	1	1	0	0	0	1	0	0	0	3	NA	1	2	2	2	4	3	2	3	3	4	1	1	1	1	1	0	0	0
1643	2	1	2	1	1	1	1	0	1	0	1	0	0	0	1	0	1	0	4	NA	1	2	1	5	4	1	1	5	5	4	1	1	0	1	0	0	0	0
1644	2	3	2	1	0	1	1	0	0	0	0	0	0	0	1	0	1	0	2	NA	1	1	4	5	2	5	1	5	5	3	0	1	1	1	0	0	0	0
1645	2	1	1	1	0	1	1	2	1	1	0	0	1	1	1	1	1	0	4	NA	0	1	3	4	4	3	3	2	3	4	1	0	0	1	0	0	0	0
1646	2	1	1	1	0	1	1	0	0	1	0	0	0	0	0	0	1	0	3	NA	0	1	5	1	3	5	5	3	5	1	1	0	1	0	0	0	0	0
1647	2	1	2	1	0	1	1	NA	0	0	0	0	0	0	1	0	1	0	2	NA	1	2	1	5	2	5	2	3	5	3	0	0	0	0	0	0	1	0
1648	2	1	2	1	0	1	0	0	1	0	0	0	0	0	1	0	1	0	4	NA	NA	1	2	1	4	4	1	5	5	1	1	0	1	1	0	0	0	0
1649	2	2	2	1	0	1	0	0	0	0	0	0	0	1	1	0	1	0	3	NA	0	2	1	1	3	4	1	5	5	4	1	0	1	1	0	1	0	0
1650	2	1	2	1	0	1	1	2	1	1	0	1	0	0	0	0	1	0	1	5	0	1	1	4	1	5	2	5	5	5	1	1	1	1	0	0	0	0
1651	2	3	2	1	0	1	1	0	0	0	0	1	1	0	1	0	0	0	3	NA	1	2	5	1	1	5	1	4	5	5	0	0	1	0	0	0	0	0
1652	2	2	2	1	0	1	0	2	1	0	0	0	0	0	0	0	1	0	1	4	0	2	1	5	3	4	3	5	5	4	0	0	1	1	0	0	0	0
1653	3	2	NA	1	1	1	0	0	1	0	0	0	0	0	0	0	1	0	3	NA	1	1	1	1	3	5	4	4	5	3	1	0	1	0	0	0	0	0
1654	3	3	2	1	1	1	0	0	0	0	0	0	0	0	0	0	0	0	2	NA	1	2	2	5	2	5	2	2	4	2	0	0	0	1	0	0	0	0
1655	2	1	2	1	0	1	1	0	1	1	0	0	0	0	1	0	1	0	4	NA	1	2	4	2	3	5	1	5	5	3	1	1	1	1	0	0	0	0
1656	3	2	2	1	0	1	1	0	0	0	0	0	0	0	1	0	1	0	2	NA	1	1	1	4	1	5	4	5	5	1	0	1	0	0	0	0	0	0
1657	2	1	1	1	0	1	1	0	0	0	0	0	NA	0	1	0	1	0	3	NA	1	1	2	1	4	4	1	4	5	4	0	1	1	0	0	0	0	0
1658	2	2	2	1	0	1	1	2	1	1	1	0	0	0	0	0	1	0	3	NA	0	1	5	1	1	5	4	5	5	3	1	1	1	1	1	0	0	0
1659	1	1	1	1	0	1	0	2	1	0	0	0	0	0	1	0	0	0	1	3	0	2	1	4	4	4	4	5	5	4	0	0	0	1	0	0	0	0
1660	2	1	1	1	0	1	1	0	0	0	0	0	0	0	0	0	0	0	2	NA	0	2	4	4	3	4	4	5	1	3	0	0	0	0	0	0	1	0
1661	1	1	2	1	0	1	1	2	1	0	0	0	0	0	1	0	0	0	1	5	1	1	1	4	2	5	2	4	4	2	1	1	1	0	0	0	0	0
1662	2	1	2	1	0	1	1	0	1	0	0	0	0	0	1	0	1	0	2	NA	1	1	4	2	4	5	3	5	5	4	1	0	1	1	0	1	0	0
1663	3	1	1	1	0	1	1	0	1	1	1	0	0	0	1	0	1	0	3	NA	1	1	3	3	3	5	5	5	5	1	1	1	1	1	0	0	0	0
1664	3	2	2	1	1	1	1	0	0	0	0	0	0	1	1	0	1	0	2	NA	1	1	3	1	3	5	3	4	5	1	0	0	1	1	0	0	0	0
1665	1	2	2	1	0	1	1	2	0	0	0	1	0	0	1	0	1	0	2	NA	0	1	1	1	1	5	2	5	5	4	1	1	1	1	0	1	0	0
1666	2	1	2	1	0	1	1	0	1	0	0	0	0	0	0	0	1	0	2	NA	0	2	1	1	5	5	5	5	5	3	1	0	1	1	0	0	0	0
1667	3	3	2	1	1	1	1	2	1	1	1	0	0	1	1	0	1	0	3	NA	1	1	1	4	5	5	1	4	5	4	1	1	1	1	0	0	0	0
1668	2	2	2	1	0	1	1	0	1	0	0	0	0	0	0	0	0	0	3	NA	0	1	1	1	3	4	4	3	4	4	1	0	1	1	0	0	0	0
1669	2	2	1	1	0	1	1	0	1	0	0	0	0	0	1	0	0	0	5	NA	0	2	3	4	1	5	2	5	5	3	0	0	1	1	0	0	0	0
1670	1	2	2	1	0	1	1	2	1	0	0	0	0	0	0	0	0	0	1	4	0	2	1	5	4	2	2	3	3	2	0	0	0	1	0	0	0	0
1671	2	2	2	1	1	1	1	0	1	0	0	0	0	0	1	1	1	1	2	NA	1	2	1	2	4	5	1	1	5	2	1	0	1	1	0	0	0	0
1672	2	2	1	1	0	1	1	0	1	1	1	0	0	0	0	0	0	0	1	1	0	1	1	1	4	3	3	4	4	1	1	1	1	1	1	1	0	0
1673	3	3	1	1	0	1	1	NA	0	1	0	0	0	0	1	0	0	0	5	NA	0	1	4	3	3	5	3	4	4	5	0	0	0	0	0	0	1	0
1674	3	3	2	1	0	1	1	2	1	1	0	0	0	0	0	0	1	0	1	2	0	2	4	1	3	5	3	3	4	1	1	1	1	1	0	1	0	0
1675	1	1	NA	0	0	1	1	0	0	0	0	0	0	0	0	0	0	0	2	NA	1	1	5	5	3	5	3	4	3	4	0	0	0	0	0	0	1	0
1676	1	3	1	1	0	1	0	0	0	0	0	0	0	0	1	0	0	0	1	1	0	1	3	4	1	4	4	4	5	4	0	0	0	0	0	0	1	0
1677	1	2	2	1	0	1	0	0	0	0	0	0	0	0	1	0	1	0	5	NA	1	2	1	1	3	4	3	3	3	4	1	1	1	1	0	0	0	0
1678	2	1	2	1	0	1	1	2	1	1	0	0	1	0	0	0	0	0	4	NA	0	1	4	5	2	1	5	3	5	1	0	0	0	0	0	0	1	0
1679	3	2	2	1	0	1	1	NA	0	0	0	0	0	0	0	0	0	0	2	NA	0	1	4	4	4	4	5	5	5	NA	0	0	0	0	0	0	1	0
1680	1	2	2	0	1	1	1	0	1	1	1	0	0	0	1	0	1	0	4	NA	0	2	1	4	1	5	2	4	4	3	1	1	1	1	1	0	0	0
1681	1	2	1	1	0	1	1	0	1	1	1	0	0	0	0	0	1	0	4	NA	0	2	1	1	3	5	4	5	5	1	1	1	1	1	0	0	0	0
1682	1	2	2	1	0	1	0	0	0	0	0	0	0	0	1	0	1	0	3	NA	1	1	1	1	5	5	5	5	5	4	1	1	1	1	0	1	0	0
1683	2	1	2	1	0	1	1	2	1	1	1	0	0	0	1	0	1	0	5	NA	1	2	4	1	2	5	3	4	4	4	0	0	1	0	0	0	0	0
1684	2	1	2	0	1	1	0	0	0	0	0	0	0	0	0	0	1	0	3	NA	0	1	1	4	1	5	4	5	5	1	1	0	0	0	0	0	0	0
1685	2	1	2	1	0	1	1	2	1	1	1	0	0	0	1	0	1	0	5	NA	1	1	1	4	4	5	3	2	5	2	1	0	1	1	0	0	0	0
1686	1	2	1	0	0	1	0	0	0	0	0	0	0	0	1	0	0	0	2	NA	1	2	1	4	4	5	3	4	4	5	1	1	1	1	0	0	0	0
1687	1	1	1	1	0	1	0	0	0	0	0	0	0	0	1	0	0	0	1	2	NA	1	2	4	3	5	3	5	5	3	0	0	1	0	0	0	0	0
1688	1	1	1	1	1	1	0	0	1	0	0	0	0	0	1	0	1	0	2	NA	1	1	1	1	2	5	1	4	4	1	1	0	1	1	1	1	0	0
1689	2	1	2	1	0	1	0	0	0	0	0	0	0	0	1	0	1	0	5	NA	0	2	4	5	1	5	5	5	5	1	1	1	1	0	0	1	0	0
1690	3	3	2	1	1	1	1	0	1	0	0	0	0	0	1	0	0	0	2	NA	0	1	1	5	2	5	2	2	1	2	0	0	0	0	0	0	1	0
1691	2	3	2	1	0	1	0	0	0	0	0	0	0	0	1	0	1	0	1	1	1	1	3	4	4	4	5	3	5	2	1	1	1	1	0	0	0	0
1692	1	1	2	1	1	1	1	0	1	1	0	0	0	0	0	0	1	0	2	NA	1	2	3	4	5	4	2	5	5	1	0	0	1	1	0	0	0	0
1693	1	1	1	0	0	1	0	0	1	1	0	0	0	0	0	0	0	0	4	NA	1	1	1	1	1	4	1	1	1	4	1	0	1	1	0	0	0	0
1694	2	1	1	1	0	1	1	0	0	0	1	0	0	0	1	0	1	0	1	1	0	1	1	1	3	2	2	4	5	4	1	0	1	1	0	1	0	0
1695	2	1	2	1	0	1	0	0	1	0	1	0	0	0	1	0	1	0	2	NA	1	1	2	1	2	5	2	5	5	1	1	0	1	1	0	0	0	0
1696	1	2	2	0	0	1	0	0	0	0	0	0	0	0	0	0	1	0	1	3	0	1	5	3	1	5	3	5	5	2	0	0	1	0	0	0	0	0
1697	2	2	2	1	1	1	0	0	0	0	0	0	0	0	1	0	1	0	5	NA	0	2	3	3	3	4	3	2	3	4	1	1	1	1	0	0	0	0
1698	1	1	1	1	1	0	1	2	1	0	1	1	0	0	0	0	0	0	2	NA	0	1	4	2	4	4	4	5	5	3	0	0	1	1	0	0	0	0
1699	2	1	2	1	0	1	0	0	0	0	0	0	1	0	1	0	1	0	2	NA	1	1	1	2	3	4	3	5	5	4	1	0	1	1	0	0	0	0
1700	2	2	2	1	1	1	0	0	0	0	0	0	0	0	0	0	0	0	4	NA	0	1	2	3	1	5	2	3	4	1	1	0	1	1	0	0	0	0
1701	2	2	2	1	0	1	0	0	0	1	0	0	0	0	1	0	0	0	1	5	0	2	2	4	3	5	4	4	5	4	1	1	1	1	0	0	0	0
1702	2	2	2	1	1	1	0	2	0	0	0	0	0	0	0	0	1	0	4	NA	0	2	1	1	1	5	2	4	4	4	1	1	1	1	1	1	0	0
1703	3	2	2	1	1	0	0	0	1	0	1	0	0	0	1	0	0	0	4	NA	0	1	1	2	3	4	3	5	5	3	0	1	1	0	0	0	0	0
1704	1	1	1	1	0	1	1	2	1	0	0	1	0	1	1	1	0	0	3	NA	1	1	1	1	4	3	3	1	2	4	1	0	1	1	1	0	0	0
1705	2	2	2	1	1	1	1	0	0	1	0	0	0	0	0	0	1	0	5	NA	0	2	1	1	1	5	4	2	5	4	1	1	1	1	0	1	0	0
1706	1	2	1	1	0	1	1	0	1	1	0	0	0	0	1	0	1	0	4	NA	0	1	1	5	1	5	5	5	1	3	1	1	1	1	0	0	0	0
1707	2	1	1	1	0	1	1	0	0	0	0	0	0	0	1	0	1	0	2	NA	0	1	1	2	2	4	1	5	5	4	1	1	1	1	0	1	0	0
1708	2	2	2	1	0	1	0	2	0	0	0	0	1	0	1	0	1	0	1	4	1	2	5	3	3	3	3	4	5	2	1	0	0	0	0	0	0	0
1709	3	2	2	1	0	1	1	NA	0	0	0	0	0	0	1	0	0	0	5	NA	0	1	2	5	1	1	2	4	5	2	0	0	0	0	0	0	1	0
1710	3	1	2	1	0	0	0	2	0	0	0	1	0	0	1	0	0	0	1	4	1	2	5	5	4	4	4	4	4	1	1	0	1	0	1	0	0	0
1711	2	2	2	0	1	1	1	0	0	0	0	0	0	0	1	0	0	0	1	2	1	2	5	1	4	1	1	4	5	2	1	1	1	1	0	0	0	0
1712	2	2	2	1	0	1	1	0	0	0	0	0	0	0	1	0	0	0	5	NA	0	1	2	2	2	4	2	3	4	4	0	0	1	1	0	1	0	0
1713	2	2	2	1	1	1	0	2	0	0	0	0	0	0	1	0	0	0	3	NA	1	1	4	4	4	5	4	5	5	4	1	0	1	1	0	0	0	0
1714	1	1	1	1	0	1	1	0	0	0	0	0	0	0	1	0	0	0	1	4	1	2	4	4	4	5	2	4	5	1	0	0	0	1	0	0	0	0
1715	1	3	2	1	0	1	0	2	1	1	1	0	1	0	1	0	1	0	3	NA	0	2	1	1	4	5	5	4	4	1	1	0	1	1	0	0	0	0
1716	1	2	1	1	0	1	0	0	0	0	0	0	0	0	0	0	0	0	2	NA	0	1	1	2	3	5	2	5	5	1	1	1	1	1	0	1	0	0
1717	1	1	1	1	0	1	1	0	1	1	0	0	0	0	0	0	1	0	2	NA	0	1	3	3	5	4	2	3	4	4	0	0	0	1	0	0	0	0
1718	3	3	2	1	0	1	0	0	0	0	0	0	0	0	1	0	1	0	2	NA	1	2	1	2	2	5	2	3	5	4	0	0	0	0	0	0	1	0
1719	2	2	1	0	1	1	1	0	0	0	0	0	0	0	0	0	1	0	1	5	0	2	1	1	2	5	1	5	5	1	0	0	1	1	0	0	0	0
1720	1	1	2	1	1	1	1	2	0	1	1	0	0	0	1	0	1	0	1	5	0	2	4	4	4	5	4	2	4	3	1	1	1	1	0	0	0	0
1721	1	2	1	1	0	0	0	NA	1	1	0	0	0	0	0	1	1	1	2	NA	0	2	1	1	3	5	3	5	5	4	1	0	1	1	0	0	0	0
1722	2	2	2	1	0	1	0	2	1	0	0	0	0	0	1	0	1	0	4	NA	0	1	4	4	1	5	4	3	5	5	0	0	1	1	0	0	0	0
1723	2	3	1	1	0	1	1	0	1	1	0	0	0	0	1	0	1	0	4	NA	1	1	1	2	2	4	4	4	4	1	1	1	1	1	0	0	0	0
1724	3	2	2	1	0	1	0	2	1	0	0	0	0	0	1	0	1	0	1	5	0	1	1	1	4	4	2	2	5	3	1	1	1	1	0	1	0	0
1725	2	1	2	1	0	1	1	0	1	1	1	0	0	0	0	0	0	0	3	NA	0	2	3	4	3	5	4	4	5	3	1	1	1	1	0	1	0	0
1726	2	2	1	1	0	1	1	0	1	0	1	0	0	1	0	0	1	0	2	NA	0	2	2	3	4	5	4	3	4	3	1	1	1	1	0	0	0	0
1727	2	1	1	1	0	1	0	0	0	0	0	0	0	0	1	0	1	0	5	NA	NA	1	4	1	4	4	3	3	3	3	1	1	1	1	0	0	0	0
1728	1	1	1	1	0	1	0	0	0	0	0	0	0	0	1	0	0	0	3	NA	1	1	1	1	4	4	2	3	5	4	0	0	1	0	0	0	0	0
1729	3	1	1	0	0	1	0	2	1	1	0	0	0	0	0	0	1	0	3	NA	0	1	4	1	1	5	1	5	5	3	0	0	1	0	0	0	0	0
1730	2	3	2	1	0	1	1	2	1	0	0	0	0	0	0	0	0	0	3	NA	0	1	5	4	1	5	4	5	5	1	0	0	0	0	0	0	1	0
1731	3	2	1	1	0	1	0	2	0	0	0	0	0	0	0	0	0	0	5	NA	0	1	4	1	4	5	4	5	5	4	1	1	1	1	0	0	0	0
1732	2	1	1	1	0	1	1	0	0	0	0	0	0	0	0	0	0	0	5	NA	0	1	2	2	4	1	3	2	4	3	0	0	0	0	1	0	0	0
1733	2	1	2	1	0	1	0	2	1	0	0	0	0	0	1	0	1	0	5	NA	1	2	1	5	4	5	2	5	5	4	0	0	0	1	0	0	0	0
1734	2	2	1	1	1	1	0	0	0	1	0	0	0	0	0	0	0	0	4	NA	1	2	1	1	3	4	1	2	5	3	1	1	1	1	0	0	0	0
1735	1	1	2	1	0	1	1	0	1	0	0	0	0	0	1	0	1	0	4	NA	0	1	1	2	3	4	4	4	5	2	0	1	1	1	0	0	0	0
1736	3	2	2	1	0	1	0	0	0	0	0	0	0	0	0	0	0	0	2	NA	0	1	3	4	4	5	2	4	5	1	0	0	1	0	0	0	0	0
1737	2	2	2	1	0	1	1	0	0	0	0	0	1	0	1	0	0	0	2	NA	1	2	1	2	1	5	1	3	3	4	1	0	1	1	0	0	0	0
1738	2	1	1	1	0	1	0	NA	0	0	0	0	0	0	1	0	0	0	1	4	0	1	1	1	1	1	1	1	2	1	0	0	1	0	0	0	0	0
1739	2	2	2	1	1	1	1	0	1	0	0	0	0	0	1	0	1	0	5	NA	0	2	1	1	5	5	4	4	5	1	1	1	1	1	0	0	0	0
1740	2	2	2	1	0	1	0	0	0	1	0	0	0	0	1	0	0	0	5	NA	0	1	4	3	1	5	2	5	5	1	0	0	0	0	0	0	1	0
1741	2	2	2	1	0	1	1	0	1	1	1	0	0	0	1	0	0	0	2	NA	1	2	1	1	4	2	1	2	1	1	1	0	1	1	0	0	0	0
1742	2	1	1	1	0	1	1	0	1	1	0	0	0	0	0	0	0	0	5	NA	NA	1	4	4	4	3	5	1	4	4	0	1	1	0	0	0	0	0
1743	2	2	2	1	0	1	1	2	1	0	0	0	1	0	1	0	1	0	2	NA	1	2	1	1	5	5	1	5	5	4	1	0	1	0	0	0	0	0
1744	1	1	1	1	0	1	1	2	1	1	1	0	0	0	1	0	1	0	1	4	0	1	4	5	2	5	5	5	5	1	1	1	0	0	0	0	0	0
1745	2	3	2	0	0	1	0	0	1	0	0	0	0	0	1	0	0	0	3	NA	0	2	1	3	2	5	1	1	4	3	1	0	1	1	0	0	0	0
1746	2	1	2	1	0	1	1	0	0	0	0	0	0	0	1	0	1	0	5	NA	1	2	1	1	3	5	2	4	4	4	1	0	1	1	1	1	0	0
1747	2	1	2	1	1	1	0	0	1	0	0	0	0	0	1	0	0	0	5	NA	0	1	1	5	2	4	2	4	4	3	1	1	0	0	0	0	0	0
1748	1	1	1	1	0	1	0	NA	0	1	0	0	NA	0	0	0	1	0	1	4	0	1	5	4	1	5	3	5	5	4	1	1	0	1	0	0	0	0
1749	3	1	2	1	1	1	1	0	1	1	0	0	0	0	0	0	0	0	2	NA	1	1	5	4	1	5	4	5	5	4	0	0	0	0	0	0	1	0
1750	2	2	2	1	0	1	1	0	1	0	0	0	0	0	1	0	1	0	1	5	0	2	1	4	3	2	4	4	5	4	1	1	1	1	0	0	0	0
1751	1	1	NA	1	0	1	0	0	1	0	0	0	0	0	1	0	1	0	4	NA	0	1	4	1	2	5	3	5	5	1	1	0	1	0	0	0	0	0
1752	2	1	2	1	0	1	1	0	1	1	0	0	0	0	1	0	1	0	5	NA	1	2	1	5	5	5	4	4	5	1	1	1	1	1	0	1	0	0
1753	2	1	1	1	0	1	0	0	0	0	0	0	0	0	0	0	0	0	3	NA	0	1	5	3	1	5	5	5	5	4	0	0	0	0	0	0	1	0
1754	2	1	2	1	0	1	1	0	1	0	0	0	0	0	0	0	1	0	3	NA	1	2	1	1	4	5	4	3	5	2	1	1	1	1	0	0	0	0
1755	1	3	2	1	0	1	0	0	1	0	0	0	0	0	1	0	1	0	1	3	0	1	3	4	2	4	2	5	5	3	1	1	1	1	1	1	0	1
1756	2	1	1	1	0	1	1	0	1	0	0	0	0	0	0	0	1	0	2	NA	0	2	1	1	5	3	2	4	4	1	1	1	1	0	0	0	0	0
1757	3	2	2	1	0	1	0	0	0	0	0	0	0	1	1	0	1	0	2	NA	1	1	4	3	3	5	4	2	4	3	1	1	1	1	0	0	0	0
1758	3	3	2	1	0	1	1	0	0	0	0	0	0	1	1	0	1	0	5	NA	0	1	4	1	3	5	5	5	5	1	1	0	1	1	0	0	0	0
1759	3	2	1	1	1	1	0	0	0	0	0	0	0	0	1	0	0	0	5	NA	0	1	1	1	3	4	4	4	5	1	0	0	1	1	0	0	0	0
1760	2	2	2	1	0	1	1	0	0	0	0	0	0	0	0	0	1	0	4	NA	1	2	1	5	5	2	4	2	5	4	1	1	1	1	0	1	0	0
1761	2	2	2	1	1	1	1	2	1	1	0	0	0	0	1	0	1	0	4	NA	0	2	1	5	1	5	5	5	5	5	0	0	1	0	0	0	0	0
1762	2	2	2	1	0	1	0	0	0	0	0	0	0	0	1	0	0	0	5	NA	1	2	3	3	2	3	2	5	5	1	0	0	0	0	0	0	1	0
1763	1	1	2	1	0	1	0	0	0	0	0	0	0	0	1	0	0	0	2	NA	1	1	3	1	4	4	4	5	5	4	1	1	1	1	0	1	0	0
1764	3	1	2	1	0	1	1	0	0	1	0	0	0	0	1	0	1	0	2	NA	0	1	4	2	4	4	4	5	5	3	1	0	1	0	0	0	0	0
1765	2	3	2	1	0	1	1	0	0	0	0	0	0	0	1	0	0	0	2	NA	1	2	1	4	5	4	2	3	4	4	1	0	1	1	0	0	0	0
1766	2	1	1	1	0	1	1	0	0	0	0	0	0	1	1	0	1	0	2	NA	0	1	1	1	4	3	1	4	4	4	1	0	0	1	0	0	0	0
1767	2	3	2	1	0	1	0	0	1	1	0	0	0	0	1	0	0	0	2	NA	0	2	4	5	1	2	4	3	5	3	0	1	0	1	0	0	0	0
1768	1	1	1	1	0	1	0	NA	1	0	0	0	0	0	NA	0	1	0	1	3	1	2	4	4	4	5	5	5	4	3	1	1	1	1	0	0	0	0
1769	3	3	2	0	0	1	0	0	0	0	0	0	0	0	1	0	1	0	1	4	0	1	4	2	3	4	4	1	3	3	1	1	1	1	0	0	0	0
1770	3	3	2	1	1	1	1	0	0	0	0	0	0	0	1	0	1	0	2	NA	0	1	1	1	4	4	2	5	5	4	0	0	0	1	0	0	0	0
1771	2	1	2	1	0	1	0	0	0	1	0	0	0	0	1	0	1	0	4	NA	1	2	1	4	5	4	4	4	4	2	0	1	1	0	0	0	0	0
1772	3	3	2	1	0	1	0	0	0	0	0	0	0	0	1	0	1	0	3	NA	1	2	1	1	3	4	3	3	3	1	1	0	1	1	0	0	0	0
1773	2	2	2	1	1	1	0	2	1	0	0	0	0	0	0	0	1	0	5	NA	0	2	1	1	3	5	3	2	4	3	1	0	1	1	0	0	0	0
1774	2	1	2	1	0	1	0	0	0	1	0	0	NA	0	1	0	0	0	1	3	0	1	3	4	2	5	5	5	5	3	1	0	1	0	0	0	0	0
1775	2	2	2	1	1	1	0	0	1	1	0	0	1	0	0	0	0	0	2	NA	0	1	4	4	4	4	4	4	4	3	1	1	1	1	1	1	0	0
1776	2	2	2	0	1	1	0	0	0	0	0	0	0	0	1	0	0	0	1	0	0	1	4	4	3	4	4	5	4	2	0	0	0	0	0	0	1	0
1777	3	2	2	1	0	1	0	0	0	0	0	0	0	0	0	0	1	0	5	NA	0	1	1	1	4	4	5	5	5	3	0	0	1	0	0	0	0	0
1778	2	1	2	1	0	1	0	0	0	0	0	0	0	1	1	0	1	0	4	NA	1	2	3	4	2	5	1	5	5	3	1	1	1	1	1	0	0	0
1779	1	1	1	1	0	1	0	2	1	1	0	0	0	0	1	0	1	0	1	3	0	1	1	3	4	4	3	3	4	5	1	1	1	1	0	0	0	0
1780	1	3	2	1	0	1	0	0	0	1	0	0	0	0	1	0	0	0	2	NA	0	1	4	3	2	4	1	3	5	3	1	1	0	1	0	0	0	0
1781	2	2	2	1	0	1	0	0	0	0	0	0	0	0	1	0	1	0	2	NA	1	2	1	3	3	5	2	3	3	3	1	1	1	1	1	1	0	0
1782	1	2	1	1	0	1	1	2	1	0	0	0	1	0	1	0	1	0	2	NA	0	1	1	1	1	4	5	5	5	4	1	0	1	0	0	0	0	0
1783	2	1	2	1	0	1	0	0	0	0	0	0	0	1	1	0	1	0	2	NA	0	1	1	1	3	5	5	4	5	4	1	0	1	1	0	0	0	0
1784	3	1	2	1	0	1	0	2	0	1	1	0	0	0	0	0	0	0	4	NA	0	2	3	3	3	5	3	3	3	3	1	0	0	1	0	0	0	0
1785	1	2	2	0	0	1	0	0	0	0	0	0	0	0	1	0	0	0	5	NA	0	2	1	1	5	3	2	2	2	4	0	0	0	0	0	0	1	0
1786	2	2	2	1	1	1	1	0	1	0	0	0	0	0	0	0	1	0	4	NA	0	2	4	5	1	5	1	5	5	2	1	1	1	1	0	0	0	0
1787	2	2	1	1	1	1	0	0	1	0	0	0	0	0	0	0	1	0	1	3	0	1	1	4	5	4	2	4	4	4	1	1	1	1	0	1	0	0
1788	3	1	2	1	0	1	1	NA	0	0	0	0	0	0	1	0	0	0	5	NA	1	1	3	3	2	3	4	5	4	5	0	0	0	1	0	0	0	0
1789	3	2	1	1	1	1	0	0	1	0	0	0	0	0	1	0	0	0	1	0	0	2	1	4	1	4	3	4	5	4	0	0	0	0	0	0	1	0
1790	3	1	2	1	0	0	0	0	0	0	0	0	0	0	0	0	0	0	3	NA	0	2	1	1	5	3	3	3	3	1	0	0	0	0	0	0	1	0
1791	2	2	2	1	0	1	0	2	0	0	0	0	0	0	1	0	1	0	2	NA	1	1	1	2	5	5	1	5	5	4	1	1	1	1	0	0	0	0
1792	2	1	1	1	1	1	1	2	1	0	0	0	0	0	0	0	0	0	1	4	0	2	1	5	1	5	5	5	5	4	1	1	1	1	0	0	0	0
1793	1	2	2	1	0	1	1	0	1	1	0	0	0	1	1	0	1	0	2	NA	1	1	1	5	4	5	4	5	5	2	1	0	1	0	0	0	0	0
1794	2	2	2	1	0	1	1	2	1	0	0	0	0	0	1	0	1	0	4	NA	0	2	1	5	4	5	5	3	5	4	1	1	1	1	0	1	0	0
1795	2	1	2	1	0	1	0	0	0	0	0	0	0	1	1	0	1	0	3	NA	0	1	1	1	5	2	5	5	5	4	1	1	1	1	0	1	0	0
1796	3	2	2	1	0	1	0	2	1	1	0	0	0	0	0	0	1	0	1	4	1	2	3	4	2	4	2	4	4	1	0	0	1	1	1	0	0	0
1797	3	2	2	1	0	1	0	0	0	0	0	0	0	0	1	0	0	0	5	NA	1	1	3	5	3	4	3	5	5	4	0	0	1	0	0	0	0	0
1798	3	1	2	1	0	1	1	0	1	0	0	0	0	0	1	0	1	0	5	NA	0	1	1	2	1	5	3	4	4	2	1	0	1	1	0	0	0	0
1799	1	1	1	1	0	1	1	0	0	0	0	0	0	0	1	0	0	0	1	1	0	1	1	1	2	5	3	5	5	3	0	0	0	0	0	0	1	0
1800	2	2	2	0	0	1	0	0	0	0	0	0	0	0	1	0	0	0	1	2	0	1	1	4	4	3	2	1	4	1	1	0	1	0	0	0	0	0
1801	1	1	2	0	NA	1	0	2	1	0	0	0	NA	0	0	0	0	0	4	NA	0	1	4	3	1	2	1	3	1	2	0	0	1	0	0	0	0	0
1802	1	1	1	1	1	1	0	0	1	1	0	0	0	0	1	0	1	0	4	NA	0	1	1	1	1	5	2	5	5	3	1	0	1	1	0	0	0	0
1803	3	2	2	1	0	1	0	NA	1	0	0	0	0	0	1	0	1	0	3	NA	1	2	1	1	4	5	3	4	5	2	1	0	1	1	0	0	0	0
1804	2	1	1	1	0	1	1	2	1	0	0	1	1	0	1	0	1	0	4	NA	1	1	3	5	4	5	3	4	5	4	1	1	1	1	0	0	0	0
1805	2	2	2	1	0	1	1	2	1	0	0	0	0	0	1	0	0	0	2	NA	0	2	2	2	2	4	3	4	4	4	1	1	0	1	0	0	0	0
1806	1	1	1	1	0	1	0	0	0	0	0	0	0	0	0	0	1	0	1	1	0	1	2	1	4	4	3	5	5	4	1	0	1	1	0	0	0	0
1807	3	1	2	1	0	1	1	0	0	1	1	0	0	1	1	0	1	0	2	NA	1	1	3	3	4	5	5	5	5	1	0	1	1	1	0	0	0	0
1808	1	2	2	1	0	1	0	0	0	0	0	0	0	0	1	0	1	0	3	NA	1	2	1	1	5	5	5	5	5	1	1	1	1	1	1	1	0	0
1809	2	1	2	1	1	1	1	0	0	0	0	0	0	0	0	0	0	0	4	NA	0	1	2	1	5	4	1	3	3	1	1	1	1	1	1	0	0	0
1810	2	2	2	1	1	1	0	0	1	0	0	0	0	0	0	0	1	0	5	NA	1	1	1	1	3	3	1	3	5	5	1	1	1	1	0	0	0	0
1811	2	1	2	1	0	1	0	2	0	0	0	0	NA	0	0	0	1	0	1	4	0	2	1	1	5	5	3	4	5	4	0	0	1	0	0	0	0	0
1812	2	1	2	0	1	1	0	0	1	0	0	0	0	0	1	0	0	0	1	1	0	2	1	3	3	5	4	3	4	4	1	1	1	1	0	0	0	0
1813	3	3	2	1	1	1	1	2	0	0	0	0	0	0	1	0	0	0	2	NA	1	1	1	4	4	5	3	4	3	1	1	1	1	1	0	0	0	0
1814	3	2	2	0	NA	0	0	0	0	0	0	0	0	0	0	0	1	0	5	NA	1	2	1	1	3	2	3	4	4	4	0	0	0	0	0	0	1	0
1815	1	1	2	1	0	1	0	0	0	0	0	0	0	0	0	0	0	0	1	1	0	1	1	5	1	5	5	5	5	4	0	1	1	1	0	0	0	0
1816	1	1	2	1	0	1	1	0	0	0	0	0	0	1	1	0	0	0	4	NA	1	1	1	2	3	5	3	5	5	4	1	1	1	1	0	1	0	0
1817	3	2	2	1	0	1	1	2	0	0	0	0	0	0	0	0	1	0	4	NA	0	1	3	3	3	2	3	3	5	4	1	1	1	1	0	1	0	0
1818	1	1	1	1	0	1	0	0	0	0	0	0	0	0	1	0	1	0	1	1	0	2	1	4	3	4	4	4	5	3	0	0	1	1	1	0	0	0
1819	3	1	1	1	0	1	1	0	0	0	0	0	0	0	1	0	1	0	2	NA	0	1	1	4	4	5	4	4	5	1	0	0	1	1	0	0	0	0
1820	2	2	1	1	0	1	0	0	0	0	0	0	0	0	0	0	1	0	5	NA	1	2	1	4	1	4	4	5	5	1	1	1	1	1	1	0	0	1
1821	1	2	1	1	0	1	0	0	1	1	0	0	1	0	1	0	1	0	5	NA	0	1	1	4	2	5	2	2	4	1	1	1	1	1	0	1	0	0
1822	2	2	2	1	0	1	0	2	1	1	0	0	0	0	1	0	0	0	2	NA	1	2	1	1	3	5	1	3	5	4	1	1	1	1	0	0	0	0
1823	1	1	2	1	0	1	0	0	0	1	0	0	0	0	1	0	1	0	5	NA	1	2	1	4	4	4	2	3	4	1	1	1	1	1	0	0	0	0
1824	1	1	1	1	0	1	1	2	1	0	0	0	0	0	1	0	0	0	1	4	1	1	1	5	4	4	4	4	4	3	0	0	1	1	0	0	0	0
1825	1	1	2	0	0	1	1	0	1	0	0	0	0	1	1	1	1	0	2	NA	0	2	5	5	5	3	3	5	5	1	1	1	1	1	0	0	0	0
1826	2	1	2	1	0	1	0	0	0	0	0	0	0	0	1	0	0	0	5	NA	1	2	2	4	4	4	4	4	4	1	1	1	1	1	0	0	0	0
1827	1	2	2	1	0	1	0	2	1	0	0	0	0	0	0	0	0	0	1	6	0	1	1	3	2	5	3	3	5	3	0	0	0	0	0	0	1	0
1828	2	1	2	1	0	1	0	0	1	0	0	0	0	0	1	0	0	0	5	NA	0	2	2	2	2	5	4	4	5	3	1	0	1	1	0	0	0	0
1829	2	2	2	1	1	1	0	0	0	0	0	0	0	0	1	0	0	0	3	NA	0	2	3	1	3	4	4	4	5	4	1	1	0	1	0	0	0	0
1830	2	2	2	1	0	1	1	0	1	1	1	0	1	0	0	0	1	0	2	NA	1	1	1	2	2	3	4	4	4	4	1	0	1	1	0	0	0	0
1831	2	2	2	1	0	1	0	0	0	0	0	0	0	0	1	0	1	0	1	3	1	2	3	5	3	4	3	5	5	4	1	0	1	1	0	0	0	0
1832	2	1	2	1	0	1	0	0	0	0	0	0	0	NA	0	0	1	0	1	1	0	1	1	1	2	2	4	5	3	2	1	1	1	0	1	0	0	0
1833	1	2	2	1	0	1	1	0	1	1	0	0	0	0	0	0	0	0	3	NA	0	2	1	4	1	5	4	4	5	4	0	0	0	1	1	0	0	0
1834	2	3	2	1	1	1	1	0	0	0	0	0	0	0	1	0	0	0	2	NA	0	1	4	4	3	4	3	4	3	4	0	0	1	0	0	0	0	0
1835	2	1	2	1	0	1	0	0	0	1	0	0	0	0	1	0	1	0	2	NA	0	2	1	4	4	5	4	3	3	5	0	0	0	0	0	0	1	0
1836	2	3	2	1	0	1	0	0	0	0	0	0	0	0	1	0	0	0	4	NA	1	2	1	5	5	5	4	5	5	2	1	0	1	1	0	0	0	0
1837	2	2	2	1	0	1	0	0	0	0	0	0	0	0	1	0	1	0	1	1	1	2	3	4	2	5	2	1	5	1	0	1	1	1	0	0	0	0
1838	2	1	2	1	1	1	1	2	1	0	0	0	0	0	0	0	0	0	2	NA	0	1	4	5	3	4	3	5	3	3	1	1	1	1	1	0	0	0
1839	1	1	1	1	0	1	0	0	0	0	0	0	0	0	0	0	0	0	2	NA	1	1	2	1	3	3	5	4	3	3	1	0	1	1	0	0	0	0
1840	1	1	2	1	1	1	1	0	0	0	0	0	0	0	1	0	1	0	1	3	0	2	2	3	1	5	2	4	5	4	1	1	1	1	1	1	0	0
1841	1	2	2	1	1	1	0	0	0	1	1	0	0	0	0	0	1	0	1	3	1	1	1	1	4	5	1	5	5	4	1	0	1	1	0	0	0	0
1842	2	2	2	1	0	1	1	0	0	1	0	0	0	0	1	0	0	0	2	NA	1	1	1	1	3	4	1	1	2	3	1	1	1	1	0	0	0	0
1843	2	2	2	1	0	1	0	2	0	0	0	0	0	0	1	0	1	0	2	NA	1	1	4	1	4	5	4	5	5	1	1	1	1	0	0	0	0	0
1844	2	2	2	0	1	1	0	NA	0	1	0	0	1	0	1	0	1	0	4	NA	1	2	5	5	1	5	3	5	5	1	0	0	0	0	0	0	1	0
1845	1	2	1	1	0	1	1	0	0	0	0	1	0	0	1	0	1	0	3	NA	0	2	1	1	5	3	3	5	5	3	1	1	1	1	1	0	0	0
1846	1	1	2	1	0	1	1	0	1	1	0	0	0	0	1	0	1	0	2	NA	1	1	4	3	5	5	2	4	5	4	1	1	1	1	0	0	0	0
1847	2	2	2	1	0	1	1	2	1	1	1	0	0	0	0	0	1	0	2	NA	1	2	1	1	3	4	2	1	4	3	1	1	1	1	1	1	0	0
1848	3	2	2	1	0	1	1	0	1	1	0	0	0	0	1	0	1	0	2	NA	0	2	5	3	5	5	5	5	5	1	0	0	1	0	0	0	0	0
1849	3	3	2	1	1	1	1	2	1	1	0	0	0	1	1	0	0	0	2	NA	1	2	1	4	5	5	4	2	4	1	1	1	1	1	0	0	0	0
1850	1	1	1	0	0	1	0	0	1	0	0	0	0	0	1	0	1	0	1	4	0	2	1	4	1	5	3	2	5	4	1	0	1	0	0	0	0	0
1851	1	1	1	1	0	1	0	0	0	0	0	0	0	0	0	0	1	0	4	NA	0	2	1	1	3	5	3	5	5	4	1	1	1	1	0	0	0	0
1852	1	1	NA	1	0	1	0	2	0	1	0	0	0	0	0	0	0	0	2	NA	0	1	3	3	2	5	3	4	3	3	1	1	1	0	1	0	0	0
1853	1	1	1	1	0	1	1	0	1	1	0	1	0	0	0	0	1	0	2	NA	0	2	5	5	4	4	4	4	5	1	1	1	1	1	0	0	0	0
1854	3	1	1	1	0	1	1	2	1	0	0	0	0	0	1	0	1	0	1	2	0	1	2	5	1	5	3	5	4	1	1	1	1	1	0	0	0	0
1855	1	2	1	1	0	1	0	0	0	0	0	0	0	0	1	0	0	0	1	6	0	1	4	1	4	4	3	5	5	1	1	1	1	1	0	0	0	0
1856	1	1	1	1	0	1	0	2	1	0	0	0	0	0	1	0	0	0	2	NA	0	2	2	5	4	4	2	4	4	1	1	1	1	1	1	1	0	0
1857	2	2	2	1	1	1	0	0	1	0	0	0	0	0	1	0	0	0	4	NA	1	1	4	1	4	4	2	5	5	1	1	0	1	1	0	0	0	0
1858	1	1	1	1	1	1	1	0	0	0	0	1	0	0	0	0	1	0	2	NA	0	1	1	1	3	4	3	5	5	1	1	0	1	1	0	0	0	0
1859	1	2	1	1	0	1	0	0	0	0	0	0	0	0	1	0	0	0	3	NA	0	2	1	5	1	5	4	4	4	3	1	1	0	1	0	0	0	0
1860	1	1	1	1	0	1	1	0	1	1	1	0	1	0	1	0	1	0	2	NA	0	1	1	2	3	3	2	4	5	3	1	0	0	1	0	0	0	0
1861	1	2	1	0	0	1	0	0	0	0	0	0	0	0	0	0	1	0	1	6	0	1	1	5	3	5	5	3	5	4	1	1	0	1	0	0	0	0
1862	2	2	2	1	1	1	0	0	1	0	0	0	0	0	0	0	0	0	4	NA	0	2	2	1	5	4	4	5	5	3	1	1	1	1	0	0	0	0
1863	2	2	1	1	0	1	0	0	1	1	1	0	0	0	1	0	0	0	3	NA	0	1	5	5	4	4	3	3	4	4	1	1	1	1	0	0	0	0
1864	2	2	2	1	0	1	0	0	0	1	0	0	0	0	1	0	1	0	3	NA	1	1	3	2	4	4	3	2	4	5	1	0	1	1	0	0	0	0
1865	2	2	1	1	0	1	1	0	0	0	0	0	0	0	1	0	0	0	5	NA	1	2	1	1	4	4	4	3	5	2	1	1	1	1	0	0	0	0
1866	2	2	2	1	0	1	0	NA	0	0	0	0	0	0	1	0	0	0	6	NA	1	1	4	5	3	4	3	5	5	5	0	0	0	0	0	0	1	0
1867	2	2	2	1	0	1	1	0	1	1	0	0	0	1	1	0	1	0	5	NA	1	1	1	1	4	3	2	5	5	4	1	1	1	1	0	0	0	0
1868	2	1	1	1	0	1	1	2	1	0	0	0	0	0	1	0	1	0	1	4	0	2	1	1	3	3	4	5	5	4	1	0	1	1	0	0	0	0
1869	3	1	2	1	0	1	0	2	1	0	0	0	1	0	1	0	1	0	2	NA	1	1	3	5	1	5	3	5	5	4	1	0	1	1	0	0	0	0
1870	2	2	1	1	1	1	0	2	0	1	0	0	0	1	1	0	1	0	2	NA	0	1	4	4	4	4	4	4	5	1	1	0	1	1	0	0	0	0
1871	1	1	1	0	0	1	1	2	0	0	0	0	1	0	1	0	1	0	3	NA	0	2	1	1	3	4	2	5	5	4	1	0	1	1	0	1	0	0
1872	2	2	1	1	1	1	1	0	1	0	0	0	0	0	1	0	1	0	5	NA	1	2	2	3	4	5	4	5	5	4	1	0	1	1	0	0	0	0
1873	3	2	2	1	0	1	0	2	1	1	1	0	0	0	1	0	0	0	2	NA	1	1	5	1	5	3	2	3	5	4	1	1	1	1	1	1	0	0
1874	3	1	2	1	0	1	0	2	1	1	0	0	0	1	1	0	0	0	3	NA	1	1	1	4	4	4	3	5	5	3	1	0	1	0	0	0	0	0
1875	2	1	2	1	1	1	1	2	1	0	0	0	0	0	1	0	1	0	2	NA	0	2	4	1	4	4	4	4	4	1	0	0	1	1	0	0	0	0
1876	1	1	1	1	0	1	1	2	0	0	0	0	1	0	1	0	1	0	1	4	0	2	1	3	1	5	3	3	4	1	0	0	1	1	0	0	0	0
1877	2	2	2	1	0	1	0	0	1	0	0	0	0	0	0	0	0	0	2	NA	1	1	2	4	3	4	2	5	5	4	1	1	0	1	0	0	0	0
1878	1	1	2	1	0	1	0	0	1	1	0	0	0	0	1	0	0	0	2	NA	1	2	2	3	2	3	3	3	4	2	0	0	0	1	0	0	0	0
1879	3	3	2	1	0	1	1	2	0	1	0	0	0	0	0	0	0	0	5	NA	0	1	4	5	5	5	1	5	5	1	0	0	1	1	0	0	0	0
1880	2	1	1	1	0	1	1	0	0	0	0	0	0	0	0	0	1	0	1	3	0	2	5	5	1	5	1	5	5	1	0	0	1	1	0	0	0	0
1881	2	2	2	1	0	1	1	2	1	0	0	0	0	0	1	0	1	0	3	NA	1	2	1	1	5	5	3	2	2	1	0	0	0	0	0	0	1	0
1882	2	1	2	1	0	1	1	0	1	0	1	0	0	0	1	0	1	0	4	NA	1	2	3	2	4	5	3	5	5	4	1	0	1	0	0	0	0	1
1883	1	1	1	0	1	1	1	0	1	1	0	0	1	0	0	0	0	0	1	2	0	1	5	5	1	1	1	5	5	3	1	0	1	1	0	0	0	0
1884	3	2	2	1	0	1	1	0	0	0	0	0	0	0	1	0	1	0	2	NA	0	1	5	5	1	5	5	5	5	1	0	1	0	1	0	0	0	0
1885	2	2	2	1	0	1	1	2	1	0	0	0	0	0	1	0	1	0	2	NA	1	1	2	4	4	4	2	4	4	4	1	1	1	1	0	0	0	0
1886	2	1	2	1	0	1	0	2	0	0	0	0	0	0	0	0	0	0	3	NA	0	1	4	1	3	5	4	4	4	4	0	0	0	0	0	0	1	0
1887	2	1	1	1	0	0	0	0	0	0	0	0	1	0	0	0	1	0	2	NA	0	2	5	1	1	2	2	5	5	1	1	1	0	1	0	0	0	0
1888	1	1	1	1	0	1	1	0	1	0	1	0	0	0	0	0	0	0	1	1	0	1	5	5	1	5	5	5	5	3	0	0	1	0	0	0	0	0
1889	2	1	2	0	0	1	1	0	0	0	0	0	0	0	0	0	0	0	1	0	0	1	4	4	1	5	3	4	4	4	0	0	1	0	0	0	0	0
1890	2	1	1	1	1	1	1	2	1	1	0	0	0	0	1	0	1	0	5	NA	0	1	1	5	4	5	4	5	5	4	1	0	1	1	0	0	0	0
1891	2	1	2	0	0	1	1	2	0	0	0	0	0	0	1	0	1	0	5	NA	1	1	1	2	5	4	2	4	5	3	1	0	1	1	0	0	0	0
1892	3	2	2	1	0	1	0	0	0	0	0	0	0	0	1	0	1	0	2	NA	0	1	5	1	5	5	5	5	5	4	0	0	1	0	0	0	0	0
1893	2	1	1	1	1	1	1	2	0	0	0	0	0	0	1	0	1	0	2	NA	0	1	1	1	3	4	2	5	5	3	0	0	1	1	0	0	0	0
1894	2	1	2	0	0	1	1	0	1	0	1	0	1	0	0	0	0	0	2	NA	0	2	1	2	3	5	3	3	5	1	1	1	0	1	0	0	0	0
1895	2	3	2	1	0	1	0	0	0	1	0	0	0	0	1	0	0	0	2	NA	0	1	1	1	4	4	2	3	4	1	0	0	0	0	0	0	1	0
1896	2	1	2	1	0	1	1	0	0	0	0	0	0	1	1	1	1	0	2	NA	1	1	1	1	4	5	2	5	5	4	1	0	1	0	0	0	0	0
1897	2	2	2	1	0	1	0	2	0	0	0	0	0	0	1	0	0	0	3	NA	1	2	1	2	2	4	4	5	5	4	1	1	1	1	0	0	0	0
1898	2	2	2	1	0	1	1	0	1	0	0	0	0	1	1	0	1	0	3	NA	1	1	3	1	4	4	3	4	5	1	0	1	1	1	0	0	0	0
1899	1	3	2	1	0	1	1	0	0	0	0	0	0	0	1	0	1	0	3	NA	1	1	5	1	5	5	1	5	5	3	1	1	1	1	0	1	0	0
1900	2	2	1	1	0	1	0	0	0	0	0	0	0	0	1	0	0	0	3	NA	1	1	2	3	4	4	5	4	4	1	1	1	1	1	1	1	0	1
1901	3	1	2	1	0	1	0	0	1	1	0	0	0	0	1	0	1	0	2	NA	1	1	3	3	3	4	5	5	5	1	1	0	1	1	0	0	0	0
1902	1	1	1	1	0	1	0	0	0	0	0	0	0	0	1	0	1	0	1	6	1	1	3	2	2	5	4	5	5	1	1	0	1	1	1	0	0	0
1903	3	2	1	1	0	1	0	2	0	1	0	0	0	0	1	0	0	0	1	6	0	2	1	1	5	3	1	4	5	NA	1	0	1	1	0	0	0	0
1904	2	1	1	1	0	1	0	0	1	1	1	0	0	0	1	0	1	0	2	NA	1	2	1	4	3	4	2	4	4	4	1	1	1	1	1	1	0	1
1905	3	2	2	1	0	1	1	2	1	0	0	0	0	0	1	0	1	0	5	NA	0	2	1	1	5	5	1	5	5	4	1	1	1	1	0	0	0	0
1906	2	1	1	1	0	1	0	0	0	1	0	0	0	0	0	0	0	0	5	NA	0	2	1	1	3	5	3	4	3	3	1	1	1	1	0	1	0	1
1907	1	1	2	1	0	1	0	0	0	0	0	0	0	0	1	0	1	0	1	5	1	1	1	1	5	4	2	4	5	4	1	1	1	1	1	0	0	0
1908	2	1	2	1	0	1	1	2	0	0	0	0	0	0	0	0	0	0	3	NA	0	1	1	1	4	4	5	5	5	4	1	1	1	1	1	1	0	0
1909	3	1	2	1	0	1	1	0	1	0	0	0	0	0	1	0	0	0	5	NA	0	1	4	5	4	5	5	5	5	4	1	0	0	1	0	0	0	0
1910	1	1	1	1	0	1	1	0	0	0	0	0	1	0	0	0	1	0	5	NA	0	2	1	5	1	5	1	5	5	1	1	1	1	1	0	0	0	0
1911	3	1	1	1	1	1	1	0	1	0	0	0	1	0	1	0	1	0	2	NA	1	2	5	1	3	5	3	5	5	1	1	0	1	1	0	1	0	0
1912	1	1	1	1	0	1	0	NA	1	0	0	0	0	0	0	0	0	0	1	3	1	1	4	4	1	5	4	5	5	1	0	0	1	0	0	0	0	0
1913	3	2	2	1	0	1	1	2	1	1	0	0	0	0	1	0	0	0	4	NA	1	2	1	4	3	4	2	2	4	2	1	1	1	1	0	0	0	0
1914	1	2	2	1	0	1	1	0	0	0	0	0	0	0	0	0	0	0	1	5	NA	1	2	3	2	5	3	4	4	1	1	0	1	0	0	0	0	0
1915	1	2	2	1	0	1	0	2	0	0	0	0	0	0	1	0	1	0	5	NA	1	2	1	1	5	5	1	5	5	4	0	1	1	1	0	1	0	0
1916	2	1	1	1	0	1	0	0	0	0	0	0	0	0	1	0	0	0	3	NA	1	2	1	1	3	4	2	4	5	3	1	0	0	1	0	0	0	1
1917	2	2	1	1	0	1	0	0	0	0	0	0	0	0	0	0	0	0	3	NA	0	1	5	5	5	5	1	5	5	1	0	0	1	0	0	0	0	0
1918	2	1	1	1	0	1	0	0	0	1	0	0	0	0	0	0	0	0	3	NA	0	1	3	3	4	4	4	5	5	4	1	0	1	1	0	1	0	0
1919	2	3	2	1	1	1	0	2	1	1	1	0	0	0	1	0	0	0	5	NA	0	2	5	5	2	5	5	5	5	3	1	0	1	0	0	0	0	0
1920	2	1	2	1	0	1	1	0	0	0	0	0	NA	0	1	0	1	0	4	NA	0	2	2	3	5	4	2	5	5	4	1	1	1	1	0	0	0	0
1921	3	2	2	1	1	1	0	2	0	0	0	0	1	0	1	0	1	0	2	NA	0	1	4	1	1	1	5	4	5	4	1	1	1	1	0	0	0	0
1922	3	3	2	1	0	1	0	0	0	1	1	0	0	1	1	0	1	0	2	NA	0	2	1	3	5	4	4	2	4	4	1	1	0	1	0	0	0	0
1923	1	2	1	1	0	1	1	0	0	0	0	0	0	0	0	0	0	0	5	NA	0	2	1	5	2	5	4	5	5	1	0	0	1	1	0	0	0	0
1924	2	1	2	1	0	1	1	0	0	0	0	0	0	0	1	0	1	0	5	NA	1	2	1	4	5	4	2	4	4	4	1	0	1	1	0	0	0	0
1925	2	1	2	1	1	1	1	2	1	0	0	0	0	0	1	0	1	0	1	3	1	2	1	3	3	4	1	3	5	4	1	1	1	1	0	0	0	0
1926	2	3	2	1	0	1	1	0	0	0	0	0	0	0	0	0	1	0	5	NA	0	2	1	5	5	4	4	3	5	4	1	1	1	1	0	0	0	0
1927	1	2	1	1	0	1	1	2	1	0	0	0	0	0	0	0	1	0	2	NA	0	2	1	1	3	5	1	5	5	1	1	1	0	1	0	0	0	0
1928	1	1	1	1	1	1	1	0	1	0	0	0	0	0	0	0	1	0	1	3	0	2	1	4	2	4	3	5	5	1	1	1	1	1	0	0	0	0
1929	1	1	1	1	0	1	0	0	1	0	0	0	1	1	1	0	0	0	2	NA	0	1	1	4	2	5	2	2	4	3	1	1	1	1	0	0	0	0
1930	2	2	2	1	0	1	1	2	1	1	1	0	0	0	1	0	1	0	4	NA	0	1	1	1	5	2	3	2	3	1	1	1	1	1	1	1	0	0
1931	2	1	2	1	0	1	1	NA	1	0	0	0	0	0	1	0	1	0	4	NA	1	1	1	1	4	5	1	3	3	1	1	1	1	1	0	1	0	0
1932	2	1	2	1	0	1	1	0	1	1	1	0	0	1	1	0	0	0	3	NA	0	2	2	1	4	5	4	4	4	3	1	0	1	1	0	0	0	0
1933	2	2	2	0	0	1	0	2	1	0	0	0	0	0	0	0	1	0	1	3	0	2	1	2	4	5	4	4	4	4	1	1	1	1	0	0	0	0
1934	1	1	2	1	0	1	1	0	1	0	0	0	0	0	0	0	1	0	1	4	0	1	2	4	1	5	3	4	4	4	1	0	1	1	0	0	0	0
1935	3	2	2	1	1	1	1	0	1	0	0	0	0	0	1	0	1	0	3	NA	0	2	1	3	4	5	4	1	5	3	1	1	1	1	0	0	0	0
1936	2	2	2	1	0	1	0	0	0	0	0	0	1	0	1	0	1	0	5	NA	0	1	1	1	4	5	2	3	5	3	1	1	1	1	0	1	0	0
1937	2	1	1	1	0	1	1	2	1	0	0	0	0	0	0	0	1	0	5	NA	0	1	2	1	5	5	4	5	5	1	1	1	1	1	0	0	0	0
1938	1	1	1	1	0	1	1	0	1	0	0	0	0	0	1	0	1	0	1	3	0	1	4	5	1	5	4	5	5	4	1	1	1	1	0	0	0	0
1939	2	2	2	0	0	1	1	2	1	1	0	1	1	0	0	0	0	0	5	NA	0	1	4	5	4	5	5	3	2	4	0	0	0	0	0	0	1	0
1940	2	1	1	0	0	1	1	0	0	0	0	0	0	0	0	0	0	0	1	1	0	1	2	2	2	4	4	4	4	3	0	0	1	0	0	0	0	0
1941	2	2	2	1	0	1	1	2	1	0	0	0	1	0	1	0	1	0	3	NA	1	2	1	5	5	5	1	5	5	4	1	0	1	1	0	0	0	0
1942	1	1	1	1	0	1	0	0	0	0	0	0	0	0	0	0	1	0	1	1	0	1	2	4	3	5	4	5	5	4	1	0	1	1	0	0	0	0
1943	2	2	1	1	1	1	0	2	1	0	0	0	0	0	1	0	1	0	5	NA	1	2	1	1	3	5	3	3	3	1	0	1	0	1	0	0	0	0
1944	1	2	1	1	1	1	1	0	0	0	0	0	0	0	1	0	1	0	2	NA	0	1	1	1	3	4	5	3	5	4	1	1	1	0	0	0	0	0
1945	2	2	2	1	1	1	0	0	0	0	0	0	0	0	1	0	1	0	1	3	1	1	4	4	1	5	4	5	4	1	0	0	1	0	0	0	0	0
1946	3	2	1	1	1	1	1	0	0	0	0	0	0	0	1	0	0	0	2	NA	1	1	1	1	3	4	3	4	3	2	0	0	1	1	0	0	0	0
1947	1	1	2	1	0	0	1	0	1	0	0	0	0	0	0	0	1	0	1	4	0	1	4	4	3	5	5	5	5	4	1	0	1	1	0	0	0	0
1948	1	1	2	1	0	1	1	0	1	0	0	0	1	0	1	0	1	0	3	NA	1	2	4	5	3	5	1	5	5	3	1	0	1	1	0	0	0	0
1949	1	1	2	1	0	1	1	0	1	0	0	1	0	0	1	0	0	0	4	NA	0	1	2	4	2	5	2	5	5	1	1	1	1	1	0	0	0	0
1950	2	2	1	0	0	1	1	0	1	1	0	0	0	0	0	0	1	0	2	NA	1	2	5	5	5	5	4	5	5	1	1	0	0	1	0	0	0	0
1951	3	1	1	1	1	1	1	NA	0	0	0	0	0	0	0	0	0	0	5	NA	0	1	5	5	1	5	4	4	4	1	0	0	1	1	0	0	0	0
1952	2	1	1	1	0	1	1	0	1	0	0	0	0	0	1	0	1	0	3	NA	1	2	1	1	4	5	2	1	4	3	1	1	1	1	1	0	0	0
1953	2	1	1	1	0	1	0	0	0	0	0	0	0	0	1	0	0	0	4	NA	0	1	1	3	3	4	4	4	4	4	1	0	0	1	0	0	0	0
1954	1	1	1	1	0	1	0	0	1	0	0	0	0	0	0	0	0	0	1	3	0	2	3	4	1	5	4	5	5	3	1	1	1	1	0	1	0	0
1955	3	2	2	1	0	1	1	0	0	1	0	0	0	0	0	0	0	0	3	NA	0	2	1	1	4	5	3	4	5	3	1	1	1	1	0	0	0	0
1956	1	2	2	1	0	1	0	0	1	0	0	0	0	0	1	0	1	0	2	NA	0	2	1	1	2	4	2	5	5	4	1	0	1	1	0	0	0	0
1957	2	2	2	1	0	1	1	2	1	1	0	0	0	0	1	0	1	0	5	NA	0	2	4	1	3	5	1	4	4	4	1	0	0	0	0	0	0	0
1958	2	1	1	0	1	1	1	0	1	1	1	0	0	0	0	0	1	0	2	NA	0	1	1	1	5	4	5	4	5	4	1	1	1	1	1	1	0	0
1959	2	1	1	1	0	1	0	0	0	0	0	0	0	0	1	0	0	0	1	2	0	1	4	4	2	5	5	5	4	4	1	0	1	1	0	0	0	0
1960	1	1	1	1	0	1	0	0	1	1	1	0	0	0	0	0	0	0	1	5	0	1	1	4	3	5	3	4	4	3	0	0	1	0	0	0	0	0
1961	3	2	2	1	0	1	1	0	0	0	0	0	0	0	1	0	1	0	1	4	0	2	4	5	1	5	4	5	5	4	0	0	1	0	0	0	0	0
1962	2	2	2	1	1	1	1	2	0	1	1	1	0	0	0	0	0	0	5	NA	1	2	4	1	1	5	4	5	5	4	0	0	0	1	0	0	0	0
1963	2	1	2	1	0	1	1	0	0	1	0	0	0	0	1	0	0	0	1	4	1	2	3	5	3	5	1	3	5	3	0	0	1	0	0	0	0	0
1964	2	2	1	1	0	1	1	2	1	1	0	0	0	0	0	0	1	0	3	NA	0	2	1	1	3	5	2	4	5	4	1	0	1	1	0	0	0	0
1965	1	2	2	1	0	1	0	0	1	1	0	0	0	1	1	0	1	0	2	NA	0	2	1	1	1	5	3	5	5	1	1	0	1	1	0	0	0	0
1966	3	1	2	1	0	1	1	2	0	0	0	0	0	0	1	0	1	0	3	NA	0	1	1	4	4	5	2	1	5	1	1	0	1	1	0	0	0	0
1967	1	1	2	1	1	1	1	0	0	0	0	0	0	0	0	0	1	0	1	2	0	2	4	5	4	5	4	5	5	1	0	0	1	1	0	0	0	0
1968	3	1	1	1	0	1	1	0	0	1	0	0	0	0	1	0	1	0	1	1	1	2	1	4	5	4	1	1	2	3	0	0	1	0	0	0	0	0
1969	2	2	2	1	0	1	0	0	1	0	0	0	0	0	1	0	1	0	4	NA	0	1	1	1	3	4	1	4	4	4	1	1	1	1	0	0	0	0
1970	3	2	2	1	1	1	1	0	1	0	0	0	0	0	1	0	1	0	2	NA	1	2	1	5	5	5	4	4	4	2	0	0	0	0	0	0	1	0
1971	2	1	1	1	1	1	1	2	1	1	1	0	1	0	1	0	0	0	3	NA	1	2	4	5	3	5	4	5	5	4	0	0	1	0	0	0	0	0
1972	2	2	2	1	0	1	1	0	0	1	0	0	0	1	1	0	0	0	2	NA	0	1	2	3	2	5	4	5	5	2	0	0	0	1	0	0	0	0
1973	1	2	2	1	0	1	1	2	1	1	0	0	0	0	1	0	1	0	2	NA	0	1	1	3	5	5	1	3	5	1	1	0	1	0	0	0	0	0
1974	2	2	2	1	0	1	0	0	0	1	0	0	0	0	1	0	1	0	2	NA	0	2	1	5	1	5	3	1	3	2	0	0	1	1	0	0	0	0
1975	2	2	1	1	0	1	1	2	0	0	0	0	0	0	0	0	0	0	5	NA	1	1	5	5	1	5	3	5	5	1	0	1	1	1	1	0	0	0
1976	2	2	2	1	1	1	1	0	1	0	0	0	0	0	1	0	1	0	5	NA	1	1	1	5	5	1	1	1	1	3	1	0	1	1	0	0	0	0
1977	1	1	2	1	0	1	1	2	1	0	0	0	0	0	0	0	1	0	2	NA	0	2	3	4	1	5	5	5	5	4	0	0	0	0	0	0	1	0
1978	3	1	2	1	0	1	0	0	1	1	1	0	0	0	0	0	0	0	5	NA	1	1	2	1	1	5	4	4	5	4	0	0	1	1	0	0	0	0
1979	3	2	2	1	0	1	1	0	0	1	0	0	0	0	0	0	1	0	5	NA	0	1	5	5	5	5	5	5	5	1	0	0	0	0	0	0	1	0
1980	3	2	2	1	0	1	1	0	0	0	0	0	0	0	0	0	0	0	4	NA	0	2	1	4	5	4	4	2	5	1	1	1	1	1	0	0	0	1
1981	1	1	1	1	1	1	0	0	0	1	0	1	0	0	1	0	1	0	2	NA	0	1	1	2	4	5	3	3	4	1	1	1	1	1	0	0	0	0
1982	2	2	1	1	1	1	1	2	1	1	0	0	NA	0	0	0	1	0	5	NA	0	1	2	3	4	4	3	3	3	3	1	0	1	1	0	0	0	0
1983	1	1	2	1	0	1	0	0	0	0	0	0	0	0	0	0	0	0	1	6	0	1	2	4	3	4	3	4	4	3	1	0	1	0	1	0	0	0
1984	1	1	1	1	0	0	1	0	0	0	0	0	0	0	0	0	0	0	1	0	1	2	1	1	3	5	3	4	4	3	1	0	1	0	0	0	0	0
1985	2	1	2	1	0	1	1	0	1	0	0	0	0	0	1	0	0	0	5	NA	0	1	4	5	3	4	2	3	4	3	1	0	1	1	0	0	0	0
1986	2	2	2	1	0	1	1	0	0	1	0	0	0	0	1	0	1	0	2	NA	0	1	4	5	3	5	5	5	5	4	1	0	1	1	0	0	0	0
1987	1	1	1	1	0	1	0	0	0	0	0	0	1	0	1	0	1	0	2	NA	1	2	1	1	3	5	2	5	5	4	0	0	0	0	0	0	1	0
1988	2	2	2	1	0	1	1	2	1	1	1	0	0	0	1	0	1	0	4	NA	0	2	1	1	4	5	3	5	5	4	1	1	1	1	0	1	0	0
1989	2	1	1	1	0	1	1	0	0	0	0	0	0	0	1	0	1	0	5	NA	0	1	1	1	4	4	2	5	5	5	1	1	1	1	0	0	0	0
1990	1	2	1	1	0	1	1	2	1	1	0	0	NA	0	1	0	1	0	1	5	0	1	1	1	2	5	3	4	5	4	1	1	1	1	0	0	0	0
1991	1	1	1	1	0	1	1	0	1	0	0	0	0	0	1	0	1	0	5	NA	0	1	2	3	2	4	3	5	5	4	0	1	0	1	0	0	0	0
1992	1	1	1	1	0	1	0	0	1	1	1	0	1	0	1	0	0	0	2	NA	1	1	2	2	3	3	3	4	4	3	0	1	0	1	0	0	0	0
1993	1	2	2	1	1	1	0	0	1	0	0	0	0	0	1	0	1	0	2	NA	0	1	1	1	5	2	2	2	4	1	1	1	1	1	0	0	0	0
1994	1	1	2	0	0	1	1	2	0	1	1	0	0	0	1	0	1	0	2	NA	0	2	1	1	4	5	2	4	5	4	0	0	0	0	0	0	1	0
1995	2	1	1	1	0	1	0	0	1	0	0	0	0	0	1	0	1	0	2	NA	1	1	4	2	1	5	4	4	4	4	1	1	1	1	0	1	0	0
1996	3	2	2	1	0	1	0	2	1	1	0	0	0	0	1	0	1	0	2	NA	1	1	3	3	2	4	3	3	4	1	0	0	1	1	0	0	0	0
1997	2	2	2	1	0	1	0	2	0	1	0	1	0	0	1	0	1	0	4	NA	0	1	3	2	3	5	1	3	3	5	1	0	1	0	0	0	0	0
1998	3	1	2	1	0	1	1	0	1	1	0	0	0	1	1	0	1	0	4	NA	0	2	2	2	3	4	5	5	5	4	1	0	1	1	0	0	0	0
1999	2	1	1	1	0	1	1	0	0	0	0	0	0	0	0	0	1	0	3	NA	1	2	1	2	4	5	5	5	5	4	1	1	1	1	1	1	0	0
[truncated: 16,917 more rows]
